# Supplementary material for: (E)-[2-(1,3-Dithio­lan-2-yl­idene)hydrazinyl­idene](3-fluoro­phen­yl)methyl 3-fluoro­benzoate
Source: Acta Crystallogr Sect E Struct Rep Online. 2013 Mar 23;69(Pt 4):o571. doi: 10.1107/S1600536813007319 (PMC3629619; doi:10.1107/S1600536813007319)
Supplement: Supplementary file 1 [file e-69-0o571-sup1.cif]

##############################################################################
#                                                                            #
# This CIF contains the data in a paper accepted for publication in          #
# Acta Crystallographica Section E. It conforms to the requirements of       #
# Notes for Authors for Acta Crystallographica Section E, and has been       #
# peer reviewed under the auspices of the IUCr Commission on Journals.       #
#                                                                            #
# Full details of the Crystallographic Information File format               #
# are given in the paper "The Crystallographic Information File (CIF):       #
# a New Standard Archive File for Crystallography" by S. R. Hall, F. H.      #
# Allen and I. D. Brown [Acta Cryst. (1991), A47, 655-685].                  #
#                                                                            #
# The current version of the core CIF dictionary is obtainable from          #
# ftp://ftp.iucr.org/pub/cif_core.dic.                                       #
#                                                                            #
# Software is freely available for graphical display of the structure(s)     #
# in this CIF. For information consult the CIF software page                 #
# http://www.iucr.org/resources/cif/software.                                #
#                                                                            #
# This file may be used for bona fide research purposes within the           #
# scientific community so long as proper attribution is given to the journal # 
# article from which it was obtained.                                        #
#                                                                            #
##############################################################################
data_I
_audit_creation_method     SHELXL-97
_chemical_name_systematic
;
(<i>E</i>)-[2-(1,3-Dithiolan-2-ylidene)hydrazinylidene](3-fluorophenyl)methyl
3-fluorobenzoate
;
_chemical_name_common     ?
_chemical_formula_moiety     'C17 H12 F2 N2 O2 S2'
_chemical_formula_sum     'C17 H12 F2 N2 O2 S2'
_chemical_formula_iupac     'C17 H12 F2 N2 O2 S2'
_chemical_formula_weight     378.41
_chemical_melting_point     ?
_symmetry_cell_setting     triclinic
_symmetry_space_group_name_H-M     'P -1'
_symmetry_space_group_name_HALL     '-P 1'
loop_
    _symmetry_equiv_pos_as_xyz
    'x, y, z'
    '-x, -y, -z'
_cell_length_a     9.124(4)
_cell_length_b     9.757(4)
_cell_length_c     10.738(4)
_cell_angle_alpha     104.592(3)
_cell_angle_beta     110.326(5)
_cell_angle_gamma     101.194(4)
_cell_volume     824.6(6)
_cell_formula_units_Z     2
_cell_measurement_reflns_used     2617
_cell_measurement_theta_min     2.2
_cell_measurement_theta_max     27.9
_cell_measurement_temperature     113(2)
_exptl_crystal_description     Block
_exptl_crystal_colour     colorless
_exptl_crystal_size_max     0.20
_exptl_crystal_size_mid     0.20
_exptl_crystal_size_min     0.20
_exptl_crystal_density_diffrn     1.524
_exptl_crystal_density_meas     ?
_exptl_crystal_density_method     'not measured'
_exptl_crystal_F_000     388
_exptl_absorpt_coefficient_mu     0.358
_exptl_absorpt_correction_type     multi-scan
_exptl_absorpt_process_details     '(Crystalclear; Rigaku/MSC, 2009)'
_exptl_absorpt_correction_T_min     0.9319
_exptl_absorpt_correction_T_max     0.9319
_exptl_special_details
;
;
_diffrn_ambient_temperature     113(2)
_diffrn_radiation_type     MoK\a
_diffrn_radiation_wavelength     0.71073
_diffrn_radiation_source     'rotating anode'
_diffrn_radiation_monochromator     multilayer
_diffrn_measurement_device_type     'Rigaku Saturn724 CCD'
_diffrn_measurement_method     '\w and \f scans'
_diffrn_detector_area_resol_mean     14.22
_diffrn_reflns_number     7057
_diffrn_reflns_av_R_equivalents     0.0364
_diffrn_reflns_av_sigmaI/netI     0.0570
_diffrn_reflns_theta_min     2.16
_diffrn_reflns_theta_max     25.01
_diffrn_reflns_theta_full     25.01
_diffrn_measured_fraction_theta_max     0.996
_diffrn_measured_fraction_theta_full     0.996
_diffrn_reflns_limit_h_min     -10
_diffrn_reflns_limit_h_max     10
_diffrn_reflns_limit_k_min     -11
_diffrn_reflns_limit_k_max     11
_diffrn_reflns_limit_l_min     -12
_diffrn_reflns_limit_l_max     12
_diffrn_standards_number     0
_diffrn_standards_interval_count     0
_diffrn_standards_interval_time     0
_diffrn_standards_decay_%     0
_refine_special_details
;
Refinement of <i>F</i>^2^ against ALL reflections. The weighted <i>R</i>-factor
<i>wR</i> and goodness of fit <i>S</i> are based on <i>F</i>^2^, conventional
<i>R</i>-factors <i>R</i> are based on <i>F</i>, with <i>F</i> set to zero for
negative <i>F</i>^2^. The threshold expression of <i>F</i>^2^ >
\s(<i>F</i>^2^) is used only for calculating <i>R</i>-factors(gt) <i>etc</i>.
and is not relevant to the choice of reflections for refinement.
<i>R</i>-factors based on <i>F</i>^2^ are statistically about twice as large
as those based on <i>F</i>, and <i>R</i>- factors based on ALL data will be
even larger.
;
_reflns_number_total     2896
_reflns_number_gt     2098
_reflns_threshold_expression     I>2sigma(I)
_refine_ls_structure_factor_coef     Fsqd
_refine_ls_matrix_type     full
_refine_ls_R_factor_all     0.0387
_refine_ls_R_factor_gt     0.0308
_refine_ls_wR_factor_gt     0.0740
_refine_ls_wR_factor_ref     0.0757
_refine_ls_goodness_of_fit_ref     0.959
_refine_ls_restrained_S_all     0.959
_refine_ls_number_reflns     2896
_refine_ls_number_parameters     226
_refine_ls_number_restraints     0
_refine_ls_hydrogen_treatment     constr
_refine_ls_weighting_scheme     calc
_refine_ls_weighting_details
         'calc w=1/[\s^2^(Fo^2^)+(0.0322P)^2^+0.0000P] where P=(Fo^2^+2Fc^2^)/3'
_atom_sites_solution_hydrogens     geom
_atom_sites_solution_primary     direct
_atom_sites_solution_secondary     difmap
_refine_ls_shift/su_max     0.001
_refine_ls_shift/su_mean     0.000
_refine_diff_density_max     0.393
_refine_diff_density_min     -0.196
_refine_ls_extinction_method     none
_refine_ls_extinction_coef     ?
loop_
    _atom_type_symbol
    _atom_type_description
    _atom_type_scat_dispersion_real
    _atom_type_scat_dispersion_imag
    _atom_type_scat_source
    'C' 'C' 0.0033 0.0016
                         'International Tables Vol C Tables 4.2.6.8 and 6.1.1.4'
    'H' 'H' 0.0000 0.0000
                         'International Tables Vol C Tables 4.2.6.8 and 6.1.1.4'
    'N' 'N' 0.0061 0.0033
                         'International Tables Vol C Tables 4.2.6.8 and 6.1.1.4'
    'O' 'O' 0.0106 0.0060
                         'International Tables Vol C Tables 4.2.6.8 and 6.1.1.4'
    'F' 'F' 0.0171 0.0103
                         'International Tables Vol C Tables 4.2.6.8 and 6.1.1.4'
    'S' 'S' 0.1246 0.1234
                         'International Tables Vol C Tables 4.2.6.8 and 6.1.1.4'
_computing_data_collection
                              '<i>CrystalClear-SM Expert</i> (Rigaku/MSC, 2009)'
_computing_cell_refinement
                              '<i>CrystalClear-SM Expert</i> (Rigaku/MSC, 2009)'
_computing_data_reduction     '<i>CrystalClear-SM Expert</i> (Rigaku/MSC, 2009)'
_computing_structure_solution     'SHELXS97 (Sheldrick, 2008)'
_computing_structure_refinement     'SHELXL97 (Sheldrick, 2008)'
_computing_molecular_graphics     'SHELXTL (Sheldrick, 2008)'
_computing_publication_material     'SHELXTL (Sheldrick, 2008)'
loop_
    _atom_site_type_symbol
    _atom_site_label
    _atom_site_fract_x
    _atom_site_fract_y
    _atom_site_fract_z
    _atom_site_U_iso_or_equiv
    _atom_site_adp_type
    _atom_site_calc_flag
    _atom_site_refinement_flags
    _atom_site_occupancy
    _atom_site_symmetry_multiplicity
    _atom_site_disorder_assembly
    _atom_site_disorder_group
    S S1 0.10124(6) 0.83442(5) 0.59445(5) 0.02517(15) Uani d . 1 1 . .
    O O1 -0.12238(14) 1.08666(13) 0.92674(12) 0.0209(3) Uani d . 1 1 . .
    N N1 -0.06721(17) 0.92577(15) 0.75780(14) 0.0183(4) Uani d . 1 1 . .
    F F1 -0.49133(14) 0.43408(13) 0.61224(12) 0.0447(4) Uani d . 1 1 . .
    C C1 -0.3309(2) 0.6858(2) 0.71390(18) 0.0234(5) Uani d . 1 1 . .
    H H1B -0.2714 0.6668 0.6602 0.028 Uiso calc R 1 1 . .
    S S2 0.31536(6) 1.14801(5) 0.73274(5) 0.02773(15) Uani d . 1 1 . .
    F F2 0.06577(13) 1.50851(11) 1.36811(11) 0.0320(3) Uani d . 1 1 . .
    O O2 -0.27848(15) 1.15266(14) 0.75200(12) 0.0241(3) Uani d . 1 1 . .
    N N2 0.05995(17) 1.05067(16) 0.78311(15) 0.0205(4) Uani d . 1 1 . .
    C C2 -0.4583(2) 0.5746(2) 0.7016(2) 0.0300(5) Uani d . 1 1 . .
    C C3 -0.5519(2) 0.5965(2) 0.7762(2) 0.0378(6) Uani d . 1 1 . .
    H H3A -0.6389 0.5187 0.7637 0.045 Uiso calc R 1 1 . .
    C C4 -0.5130(2) 0.7376(3) 0.8706(2) 0.0375(6) Uani d . 1 1 . .
    H H4A -0.5742 0.7552 0.9231 0.045 Uiso calc R 1 1 . .
    C C5 -0.3846(2) 0.8530(2) 0.88806(19) 0.0277(5) Uani d . 1 1 . .
    H H5A -0.3591 0.9474 0.9524 0.033 Uiso calc R 1 1 . .
    C C6 -0.2929(2) 0.8280(2) 0.80908(18) 0.0194(4) Uani d . 1 1 . .
    C C7 -0.1555(2) 0.94860(19) 0.82551(17) 0.0177(4) Uani d . 1 1 . .
    C C8 0.1433(2) 1.01277(19) 0.71174(18) 0.0196(4) Uani d . 1 1 . .
    C C9 0.2838(2) 0.8807(2) 0.56131(19) 0.0281(5) Uani d . 1 1 . .
    H H9A 0.3748 0.8649 0.6302 0.034 Uiso calc R 1 1 . .
    H H9B 0.2634 0.8176 0.4675 0.034 Uiso calc R 1 1 . .
    C C10 0.3251(2) 1.0425(2) 0.57270(19) 0.0273(5) Uani d . 1 1 . .
    H H10A 0.2471 1.0544 0.4909 0.033 Uiso calc R 1 1 . .
    H H10B 0.4345 1.0771 0.5771 0.033 Uiso calc R 1 1 . .
    C C11 -0.1953(2) 1.18274(19) 0.87559(19) 0.0183(4) Uani d . 1 1 . .
    C C12 -0.1586(2) 1.32341(19) 0.99052(18) 0.0176(4) Uani d . 1 1 . .
    C C13 -0.0640(2) 1.3463(2) 1.13176(18) 0.0193(4) Uani d . 1 1 . .
    H H13A -0.0256 1.2719 1.1584 0.023 Uiso calc R 1 1 . .
    C C14 -0.0294(2) 1.4828(2) 1.23034(18) 0.0214(4) Uani d . 1 1 . .
    C C15 -0.0852(2) 1.5955(2) 1.19552(19) 0.0219(4) Uani d . 1 1 . .
    H H15A -0.0584 1.6869 1.2650 0.026 Uiso calc R 1 1 . .
    C C16 -0.1816(2) 1.5698(2) 1.05533(19) 0.0235(5) Uani d . 1 1 . .
    H H16A -0.2215 1.6441 1.0299 0.028 Uiso calc R 1 1 . .
    C C17 -0.2192(2) 1.4342(2) 0.95261(19) 0.0211(4) Uani d . 1 1 . .
    H H17A -0.2847 1.4171 0.8584 0.025 Uiso calc R 1 1 . .
loop_
    _atom_site_aniso_label
    _atom_site_aniso_U_11
    _atom_site_aniso_U_22
    _atom_site_aniso_U_33
    _atom_site_aniso_U_12
    _atom_site_aniso_U_13
    _atom_site_aniso_U_23
    S1 0.0288(3) 0.0228(3) 0.0234(3) 0.0054(2) 0.0145(2) 0.0038(2)
    O1 0.0265(7) 0.0204(7) 0.0161(7) 0.0112(6) 0.0082(6) 0.0048(6)
    N1 0.0181(8) 0.0184(8) 0.0171(8) 0.0044(7) 0.0065(7) 0.0062(7)
    F1 0.0460(8) 0.0304(7) 0.0372(7) -0.0090(6) 0.0073(6) 0.0089(6)
    C1 0.0196(10) 0.0296(11) 0.0191(10) 0.0050(9) 0.0059(9) 0.0106(9)
    S2 0.0240(3) 0.0262(3) 0.0290(3) 0.0009(2) 0.0132(2) 0.0055(2)
    F2 0.0423(7) 0.0278(6) 0.0184(6) 0.0112(5) 0.0067(5) 0.0041(5)
    O2 0.0255(7) 0.0278(7) 0.0168(7) 0.0102(6) 0.0054(6) 0.0076(6)
    N2 0.0213(9) 0.0163(8) 0.0221(8) 0.0036(7) 0.0093(7) 0.0052(7)
    C2 0.0285(12) 0.0274(11) 0.0230(11) 0.0003(9) 0.0028(10) 0.0088(10)
    C3 0.0219(12) 0.0488(15) 0.0404(13) -0.0011(11) 0.0090(11) 0.0265(12)
    C4 0.0287(12) 0.0591(16) 0.0381(13) 0.0155(11) 0.0211(11) 0.0265(12)
    C5 0.0259(11) 0.0374(12) 0.0253(11) 0.0146(10) 0.0111(10) 0.0156(10)
    C6 0.0178(10) 0.0271(11) 0.0146(10) 0.0087(8) 0.0051(8) 0.0101(9)
    C7 0.0204(10) 0.0196(10) 0.0119(9) 0.0090(8) 0.0040(8) 0.0056(8)
    C8 0.0211(10) 0.0195(10) 0.0166(10) 0.0067(8) 0.0050(9) 0.0074(8)
    C9 0.0277(12) 0.0366(12) 0.0230(11) 0.0118(10) 0.0136(10) 0.0092(10)
    C10 0.0207(10) 0.0397(12) 0.0225(11) 0.0069(9) 0.0100(9) 0.0130(10)
    C11 0.0157(10) 0.0218(10) 0.0224(11) 0.0063(8) 0.0110(9) 0.0111(9)
    C12 0.0149(10) 0.0203(10) 0.0200(10) 0.0037(8) 0.0102(8) 0.0080(8)
    C13 0.0195(10) 0.0205(10) 0.0227(10) 0.0079(8) 0.0110(9) 0.0106(9)
    C14 0.0228(11) 0.0244(11) 0.0169(10) 0.0065(9) 0.0090(9) 0.0065(9)
    C15 0.0238(11) 0.0172(10) 0.0254(11) 0.0050(8) 0.0141(9) 0.0041(9)
    C16 0.0245(11) 0.0217(10) 0.0301(11) 0.0103(9) 0.0150(10) 0.0110(9)
    C17 0.0204(10) 0.0242(10) 0.0222(10) 0.0073(8) 0.0102(9) 0.0114(9)
_geom_special_details
;
All e.s.d.'s (except the e.s.d. in the dihedral angle between two l.s. planes)
are estimated using the full covariance matrix. The cell e.s.d.'s are taken
into account individually in the estimation of e.s.d.'s in distances, angles
and torsion angles; correlations between e.s.d.'s in cell parameters are only
used when they are defined by crystal symmetry. An approximate (isotropic)
treatment of cell e.s.d.'s is used for estimating e.s.d.'s involving l.s.
planes.
;
loop_
    _geom_bond_atom_site_label_1
    _geom_bond_atom_site_label_2
    _geom_bond_site_symmetry_2
    _geom_bond_distance
    _geom_bond_publ_flag
    S1 C8 . 1.7499(19) ?
    S1 C9 . 1.8178(18) ?
    O1 C11 . 1.368(2) ?
    O1 C7 . 1.401(2) ?
    N1 C7 . 1.274(2) ?
    N1 N2 . 1.4036(19) ?
    F1 C2 . 1.366(2) ?
    C1 C2 . 1.370(2) ?
    C1 C6 . 1.394(2) ?
    C1 H1B . 0.9300 ?
    S2 C8 . 1.7480(18) ?
    S2 C10 . 1.8088(19) ?
    F2 C14 . 1.357(2) ?
    O2 C11 . 1.200(2) ?
    N2 C8 . 1.294(2) ?
    C2 C3 . 1.370(3) ?
    C3 C4 . 1.381(3) ?
    C3 H3A . 0.9300 ?
    C4 C5 . 1.380(3) ?
    C4 H4A . 0.9300 ?
    C5 C6 . 1.395(2) ?
    C5 H5A . 0.9300 ?
    C6 C7 . 1.469(2) ?
    C9 C10 . 1.513(3) ?
    C9 H9A . 0.9700 ?
    C9 H9B . 0.9700 ?
    C10 H10A . 0.9700 ?
    C10 H10B . 0.9700 ?
    C11 C12 . 1.483(2) ?
    C12 C17 . 1.392(3) ?
    C12 C13 . 1.393(2) ?
    C13 C14 . 1.374(2) ?
    C13 H13A . 0.9300 ?
    C14 C15 . 1.378(3) ?
    C15 C16 . 1.381(2) ?
    C15 H15A . 0.9300 ?
    C16 C17 . 1.382(2) ?
    C16 H16A . 0.9300 ?
    C17 H17A . 0.9300 ?
loop_
    _geom_angle_atom_site_label_1
    _geom_angle_atom_site_label_2
    _geom_angle_atom_site_label_3
    _geom_angle_site_symmetry_1
    _geom_angle_site_symmetry_3
    _geom_angle
    _geom_angle_publ_flag
    C8 S1 C9 . . 95.19(8) ?
    C11 O1 C7 . . 115.41(14) ?
    C7 N1 N2 . . 115.89(14) ?
    C2 C1 C6 . . 118.25(17) ?
    C2 C1 H1B . . 120.9 ?
    C6 C1 H1B . . 120.9 ?
    C8 S2 C10 . . 94.44(8) ?
    C8 N2 N1 . . 110.12(14) ?
    F1 C2 C1 . . 118.15(17) ?
    F1 C2 C3 . . 118.45(17) ?
    C1 C2 C3 . . 123.39(19) ?
    C2 C3 C4 . . 117.95(18) ?
    C2 C3 H3A . . 121.0 ?
    C4 C3 H3A . . 121.0 ?
    C5 C4 C3 . . 120.84(18) ?
    C5 C4 H4A . . 119.6 ?
    C3 C4 H4A . . 119.6 ?
    C4 C5 C6 . . 119.96(18) ?
    C4 C5 H5A . . 120.0 ?
    C6 C5 H5A . . 120.0 ?
    C1 C6 C5 . . 119.59(17) ?
    C1 C6 C7 . . 119.26(15) ?
    C5 C6 C7 . . 121.15(16) ?
    N1 C7 O1 . . 122.72(15) ?
    N1 C7 C6 . . 121.68(16) ?
    O1 C7 C6 . . 115.47(14) ?
    N2 C8 S2 . . 118.67(14) ?
    N2 C8 S1 . . 125.76(13) ?
    S2 C8 S1 . . 115.57(10) ?
    C10 C9 S1 . . 108.17(13) ?
    C10 C9 H9A . . 110.1 ?
    S1 C9 H9A . . 110.1 ?
    C10 C9 H9B . . 110.1 ?
    S1 C9 H9B . . 110.1 ?
    H9A C9 H9B . . 108.4 ?
    C9 C10 S2 . . 107.36(12) ?
    C9 C10 H10A . . 110.2 ?
    S2 C10 H10A . . 110.2 ?
    C9 C10 H10B . . 110.2 ?
    S2 C10 H10B . . 110.2 ?
    H10A C10 H10B . . 108.5 ?
    O2 C11 O1 . . 122.43(17) ?
    O2 C11 C12 . . 125.87(18) ?
    O1 C11 C12 . . 111.70(15) ?
    C17 C12 C13 . . 120.61(17) ?
    C17 C12 C11 . . 117.79(17) ?
    C13 C12 C11 . . 121.59(18) ?
    C14 C13 C12 . . 117.59(18) ?
    C14 C13 H13A . . 121.2 ?
    C12 C13 H13A . . 121.2 ?
    F2 C14 C13 . . 118.49(18) ?
    F2 C14 C15 . . 118.47(16) ?
    C13 C14 C15 . . 123.03(18) ?
    C14 C15 C16 . . 118.59(17) ?
    C14 C15 H15A . . 120.7 ?
    C16 C15 H15A . . 120.7 ?
    C15 C16 C17 . . 120.32(19) ?
    C15 C16 H16A . . 119.8 ?
    C17 C16 H16A . . 119.8 ?
    C16 C17 C12 . . 119.84(18) ?
    C16 C17 H17A . . 120.1 ?
    C12 C17 H17A . . 120.1 ?
loop_
    _geom_torsion_atom_site_label_1
    _geom_torsion_atom_site_label_2
    _geom_torsion_atom_site_label_3
    _geom_torsion_atom_site_label_4
    _geom_torsion_site_symmetry_1
    _geom_torsion_site_symmetry_2
    _geom_torsion_site_symmetry_3
    _geom_torsion_site_symmetry_4
    _geom_torsion
    _geom_torsion_publ_flag
    C7 N1 N2 C8 . . . . 178.22(16) ?
    C6 C1 C2 F1 . . . . -177.56(17) ?
    C6 C1 C2 C3 . . . . 1.1(3) ?
    F1 C2 C3 C4 . . . . 177.36(18) ?
    C1 C2 C3 C4 . . . . -1.3(3) ?
    C2 C3 C4 C5 . . . . 0.5(3) ?
    C3 C4 C5 C6 . . . . 0.4(3) ?
    C2 C1 C6 C5 . . . . -0.1(3) ?
    C2 C1 C6 C7 . . . . 179.21(16) ?
    C4 C5 C6 C1 . . . . -0.6(3) ?
    C4 C5 C6 C7 . . . . -179.95(17) ?
    N2 N1 C7 O1 . . . . -4.3(2) ?
    N2 N1 C7 C6 . . . . 179.92(15) ?
    C11 O1 C7 N1 . . . . 89.6(2) ?
    C11 O1 C7 C6 . . . . -94.45(18) ?
    C1 C6 C7 N1 . . . . -1.9(3) ?
    C5 C6 C7 N1 . . . . 177.38(17) ?
    C1 C6 C7 O1 . . . . -177.96(16) ?
    C5 C6 C7 O1 . . . . 1.4(2) ?
    N1 N2 C8 S2 . . . . -176.83(12) ?
    N1 N2 C8 S1 . . . . 2.5(2) ?
    C10 S2 C8 N2 . . . . -162.83(16) ?
    C10 S2 C8 S1 . . . . 17.80(12) ?
    C9 S1 C8 N2 . . . . -174.67(17) ?
    C9 S1 C8 S2 . . . . 4.65(12) ?
    C8 S1 C9 C10 . . . . -31.34(14) ?
    S1 C9 C10 S2 . . . . 46.97(15) ?
    C8 S2 C10 C9 . . . . -38.84(15) ?
    C7 O1 C11 O2 . . . . -1.9(2) ?
    C7 O1 C11 C12 . . . . 177.88(12) ?
    O2 C11 C12 C17 . . . . -3.1(3) ?
    O1 C11 C12 C17 . . . . 177.18(14) ?
    O2 C11 C12 C13 . . . . 178.22(16) ?
    O1 C11 C12 C13 . . . . -1.5(2) ?
    C17 C12 C13 C14 . . . . -1.8(2) ?
    C11 C12 C13 C14 . . . . 176.82(14) ?
    C12 C13 C14 F2 . . . . -178.49(14) ?
    C12 C13 C14 C15 . . . . 0.6(3) ?
    F2 C14 C15 C16 . . . . 179.79(15) ?
    C13 C14 C15 C16 . . . . 0.7(3) ?
    C14 C15 C16 C17 . . . . -0.8(3) ?
    C15 C16 C17 C12 . . . . -0.4(3) ?
    C13 C12 C17 C16 . . . . 1.8(2) ?
    C11 C12 C17 C16 . . . . -176.95(15) ?
loop_
    _geom_hbond_atom_site_label_D
    _geom_hbond_atom_site_label_H
    _geom_hbond_atom_site_label_A
    _geom_hbond_site_symmetry_A
    _geom_hbond_distance_DH
    _geom_hbond_distance_HA
    _geom_hbond_distance_DA
    _geom_hbond_angle_DHA
    C9 H9B O2 2_576 0.97 2.49 3.280(2) 138.1
    C10 H10B O2 1_655 0.97 2.46 3.248(2) 137.9
    C13 H13A N1 2_577 0.93 2.50 3.424(3) 175.7
data_global
_journal_date_recd_electronic     2013-03-13
_journal_date_accepted     2013-03-17
_journal_name_full     'Acta Crystallographica, Section E'
_journal_year     2013
_journal_volume     69
_journal_issue      4
_journal_page_first     o571
_journal_page_last     o571
_journal_paper_category     QO
_journal_paper_doi     10.1107/S1600536813007319
_journal_coeditor_code     HG5300
_publ_contact_author_name     'Ling Yin'
_publ_contact_author_address
;
Department of Chemistry and Chemical Engineering,
Jining University,
Qufu 273155
People's Republic of China
;
_publ_contact_author_email     yinling_1109@163.com
_publ_contact_author_fax     '+86-537-3196089'
_publ_contact_author_phone     '+86-13863741066'
_publ_section_title
;
(<i>E</i>)-[2-(1,3-Dithiolan-2-ylidene)hydrazinylidene](3-fluorophenyl)methyl
3-fluorobenzoate
;
loop_
    _publ_author_name
    _publ_author_footnote
    _publ_author_address
    'Ling Yin' .
;
Department of Chemistry and Chemical Engineering,
Jining University,
Qufu 273155
People's Republic of China
;
