# Supplementary material for: (E)-[2-(1,3-Dithio­lan-2-yl­idene)hydrazinyl­idene](3-fluoro­phen­yl)methyl 3-fluoro­benzoate
Source: Acta Crystallogr Sect E Struct Rep Online. 2013 Mar 23;69(Pt 4):o571. doi: 10.1107/S1600536813007319 (PMC3629619; doi:10.1107/S1600536813007319)
Supplement: Supplementary file 2 [file e-69-0o571-Isup2.hkl]

# 
# h,k,l, Fc-squared, Fo-squared, sigma(Fo-squared) and status flag 
# 
data_I
_shelx_title ' shelx in P-1' 
_shelx_refln_list_code          4 
_shelx_F_calc_maximum      114.86 
_exptl_crystal_F_000       388.00 
_reflns_d_resolution_high  0.8407 
 
loop_ 
 _symmetry_equiv_pos_as_xyz 
 'x, y, z' 
 '-x, -y, -z' 
 
_cell_length_a     9.1236 
_cell_length_b     9.7572 
_cell_length_c    10.7377 
_cell_angle_alpha 104.592 
_cell_angle_beta  110.326 
_cell_angle_gamma 101.194 
 
_shelx_F_squared_multiplier     1.000 
 
loop_ 
 _refln_index_h 
 _refln_index_k 
 _refln_index_l 
 _refln_F_squared_calc 
 _refln_F_squared_meas 
 _refln_F_squared_sigma 
 _refln_observed_status 
   1   0   0     1917.01     2104.17     11.10 o 
   2   0   0        6.65        6.49      0.96 o 
   3   0   0        6.95        8.11      1.12 o 
   4   0   0       98.66       99.38      3.21 o 
   5   0   0     3202.37     3492.29     79.22 o 
   6   0   0       18.09       20.16      2.43 o 
   7   0   0       30.65       27.27      2.91 o 
   8   0   0      351.35      356.01     32.30 o 
   9   0   0        3.74        2.93      8.00 o 
  -9   1   0       28.21       24.18     28.00 o 
  -8   1   0       15.68       13.49     21.82 o 
  -7   1   0     1035.79      989.41     37.51 o 
  -6   1   0       49.13       45.24      4.71 o 
  -5   1   0     1454.50     1444.32     35.93 o 
  -4   1   0      256.78      226.39      5.38 o 
  -3   1   0      262.27      252.32      4.89 o 
  -2   1   0    13193.61    14831.39    226.09 o 
  -1   1   0      261.90      251.11      4.90 o 
   0   1   0      820.23      936.43     10.06 o 
   1   1   0      630.89      627.31      7.73 o 
   2   1   0        2.29        3.01      1.92 o 
   3   1   0     1481.12     1504.82     36.64 o 
   4   1   0     2607.27     2535.74    207.90 o 
   5   1   0       89.35       91.87      8.08 o 
   6   1   0       29.44       26.18      6.68 o 
   7   1   0        5.81        7.54      9.54 o 
   8   1   0        8.59       11.29     13.82 o 
   9   1   0       21.72       19.88      9.90 o 
 -10   2   0       52.76       40.33     28.91 o 
  -9   2   0       15.47       14.39     24.32 o 
  -8   2   0       21.52       24.39      5.81 o 
  -7   2   0      427.72      436.74     22.36 o 
  -6   2   0      126.48      125.35      7.23 o 
  -5   2   0       42.78       40.51      4.26 o 
  -4   2   0       92.99       87.72      3.75 o 
  -3   2   0       71.59       67.33      3.63 o 
  -2   2   0       31.20       25.88      3.07 o 
  -1   2   0     1470.79     1596.14     20.39 o 
   0   2   0     1948.33     2035.07     16.46 o 
   1   2   0      750.59      757.21     18.75 o 
   2   2   0     4021.63     4455.94     59.15 o 
   3   2   0      143.38      149.03      6.05 o 
   4   2   0       35.20       39.62      4.98 o 
   5   2   0       13.78       12.41      8.99 o 
   6   2   0       95.74       89.74      9.82 o 
   7   2   0      669.08      645.70     32.62 o 
   8   2   0       86.41       85.74     19.82 o 
 -10   3   0      790.94      745.34     50.49 o 
  -9   3   0      118.56      129.15     13.82 o 
  -8   3   0        3.51        4.18      4.04 o 
  -7   3   0      149.10      161.21     13.11 o 
  -6   3   0      390.02      410.53     27.28 o 
  -5   3   0      420.61      353.35     13.74 o 
  -4   3   0       15.20       22.65      7.04 o 
  -3   3   0       58.32       50.84      4.18 o 
  -2   3   0      686.50      630.45     10.56 o 
  -1   3   0      252.59      246.64      5.73 o 
   0   3   0     3635.86     3993.29     52.26 o 
   1   3   0      107.92      110.19      3.56 o 
   2   3   0       37.46       34.02      2.13 o 
   3   3   0      987.16     1047.27     35.86 o 
   4   3   0      132.95      124.31      9.59 o 
   5   3   0      546.20      516.37     18.77 o 
   6   3   0        4.17        4.56      3.37 o 
   7   3   0      101.78      107.76     11.75 o 
   8   3   0        8.97        9.35     25.91 o 
  -9   4   0       28.04       29.97      9.96 o 
  -8   4   0       17.03       15.38     12.56 o 
  -7   4   0      148.65      135.63     18.29 o 
  -6   4   0      328.86      354.79     25.73 o 
  -5   4   0     1481.59     1554.51     70.65 o 
  -4   4   0      429.37      433.39     27.66 o 
  -3   4   0        1.34        3.33      2.84 o 
  -2   4   0     2315.99     2264.62     36.89 o 
  -1   4   0     1033.91     1021.74     24.90 o 
   0   4   0     1629.99     1754.16     25.22 o 
   1   4   0       32.22       34.52      2.65 o 
   2   4   0       35.67       37.17      3.15 o 
   3   4   0      401.33      373.95     16.99 o 
   4   4   0        0.16        0.51      0.69 o 
   5   4   0       69.37       76.99      8.89 o 
   6   4   0        1.44        1.99      2.06 o 
   7   4   0        0.51        3.03      3.80 o 
 -10   5   0       37.88       38.94      9.92 o 
  -9   5   0       20.74       20.90     26.66 o 
  -8   5   0        0.80        0.11      5.29 o 
  -7   5   0       55.92       53.19     10.60 o 
  -6   5   0       12.31        9.11     11.89 o 
  -5   5   0       76.57       64.44     12.54 o 
  -4   5   0       16.92       16.15      4.33 o 
  -3   5   0        9.97        9.51      7.02 o 
  -2   5   0     1414.91     1482.66     25.24 o 
  -1   5   0       11.69       15.45      3.57 o 
   0   5   0        2.29        2.01      1.14 o 
   1   5   0      568.49      587.07     15.84 o 
   2   5   0     1582.72     1558.10     35.47 o 
   3   5   0     1232.72     1238.30     47.45 o 
   4   5   0        9.51        8.94      1.91 o 
   5   5   0       34.52       35.33      7.71 o 
   6   5   0        7.26        4.92      5.23 o 
   7   5   0       40.56       45.29      8.12 o 
  -9   6   0       26.33       25.22     33.75 o 
  -8   6   0        0.18        0.90      5.94 o 
  -7   6   0        8.15        9.72     13.56 o 
  -6   6   0        5.39        4.70      5.48 o 
  -5   6   0       28.69       27.53      6.78 o 
  -4   6   0       49.91       50.20      6.59 o 
  -3   6   0     1252.03     1319.79     75.49 o 
  -2   6   0        4.68        5.48      2.43 o 
  -1   6   0      718.86      721.16     24.26 o 
   0   6   0      532.30      533.13     18.48 o 
   1   6   0      114.47      115.31      7.83 o 
   2   6   0     1086.79     1066.64     23.62 o 
   3   6   0      288.30      269.96     15.88 o 
   4   6   0      209.20      200.09     15.67 o 
   5   6   0      258.14      255.06     19.41 o 
   6   6   0        0.89        1.87      4.04 o 
  -9   7   0      124.43      127.35     21.59 o 
  -8   7   0       77.03       77.18     10.91 o 
  -7   7   0      310.36      333.48     18.79 o 
  -6   7   0        1.97        2.00      1.98 o 
  -5   7   0      388.99      399.07     20.82 o 
  -4   7   0       43.71       51.66      6.97 o 
  -3   7   0      166.83      159.69     11.55 o 
  -2   7   0     1616.95     1640.00     32.00 o 
  -1   7   0      617.10      625.66     19.00 o 
   0   7   0      557.61      528.58     17.16 o 
   1   7   0      702.16      680.42     28.02 o 
   2   7   0       25.65       23.20      5.97 o 
   3   7   0       43.32       35.67      5.25 o 
   4   7   0        1.64        2.22      2.85 o 
   5   7   0       47.58       48.49     10.40 o 
  -9   8   0       11.15       15.27     22.84 o 
  -8   8   0      161.62      160.02     22.69 o 
  -7   8   0      396.75      430.98     28.99 o 
  -6   8   0        1.37        0.43      2.79 o 
  -5   8   0       84.08       78.13      8.03 o 
  -4   8   0      195.35      209.76     16.94 o 
  -3   8   0      406.56      391.58     21.98 o 
  -2   8   0        3.24        4.47      3.08 o 
  -1   8   0       79.22       77.08      7.32 o 
   0   8   0      313.53      316.33     16.16 o 
   1   8   0      249.37      223.41     12.69 o 
   2   8   0       15.77       14.88      4.86 o 
   3   8   0      163.18      170.66     16.83 o 
   4   8   0       44.66       47.46      8.44 o 
  -8   9   0       24.23       19.71     43.07 o 
  -7   9   0       10.40       18.02     30.68 o 
  -6   9   0       14.44       13.55     17.58 o 
  -5   9   0        0.06        0.61      2.51 o 
  -4   9   0        0.34        1.45      2.15 o 
  -3   9   0      270.03      251.24     14.00 o 
  -2   9   0       63.04       61.90      7.32 o 
  -1   9   0       32.79       34.19      7.01 o 
   0   9   0      354.20      362.16     19.72 o 
   1   9   0      314.01      335.85     21.73 o 
   2   9   0        3.41        4.40      4.85 o 
   3   9   0       17.57       18.59     15.43 o 
  -6  10   0       29.31       25.89     36.12 o 
  -5  10   0       11.27       11.27     16.07 o 
  -4  10   0        0.84        2.00      4.74 o 
  -3  10   0       17.06       13.72      6.20 o 
  -2  10   0      207.18      217.12     16.65 o 
  -1  10   0      105.89      104.46     11.88 o 
   0  10   0      208.32      220.88     15.64 o 
   1  10   0       10.07        9.08      8.79 o 
  -5  11   0        0.00        1.53      6.67 o 
  -4  11   0        4.93        9.19     13.56 o 
  -3  11   0       34.00       26.02     16.29 o 
  -2  11   0      118.91      124.99     17.59 o 
   1 -11   1      180.82      192.22     17.61 o 
   2 -11   1      102.01      103.65     11.23 o 
   3 -11   1       41.77       40.88      6.35 o 
   4 -11   1       30.52       38.52      9.27 o 
   5 -11   1        2.44        3.83      6.74 o 
  -2 -10   1        0.14        0.64      3.23 o 
  -1 -10   1        6.88        7.17      6.31 o 
   0 -10   1       44.90       37.09      7.28 o 
   1 -10   1      217.21      214.13     18.98 o 
   2 -10   1       33.60       39.33      6.69 o 
   3 -10   1      102.38       98.25     10.14 o 
   4 -10   1      408.88      424.96     26.62 o 
   5 -10   1        2.35        1.63      4.81 o 
   6 -10   1        1.82        4.10     17.78 o 
   7 -10   1        0.91        0.73      5.57 o 
  -3  -9   1       33.55       33.00      9.52 o 
  -2  -9   1        0.21        0.44      2.58 o 
  -1  -9   1      236.33      238.13     15.77 o 
   0  -9   1        0.12        0.50      2.04 o 
   1  -9   1      543.79      539.74     25.98 o 
   2  -9   1      171.11      161.17     12.65 o 
   3  -9   1      363.97      355.62     18.08 o 
   4  -9   1      337.73      311.99     20.02 o 
   5  -9   1       14.91       17.99     13.44 o 
   6  -9   1       52.90       42.44      7.01 o 
   7  -9   1      184.27      189.39     27.60 o 
   8  -9   1      311.45      332.07     50.20 o 
  -5  -8   1        7.03        4.90      6.12 o 
  -4  -8   1       23.93       31.75     25.85 o 
  -3  -8   1      390.62      390.57     21.62 o 
  -2  -8   1       94.41       85.36      7.41 o 
  -1  -8   1      909.77      924.84     34.03 o 
   0  -8   1      303.91      312.71     20.78 o 
   1  -8   1       43.99       43.57      6.07 o 
   2  -8   1     1007.53     1010.35     38.43 o 
   3  -8   1       13.27       14.22     13.26 o 
   4  -8   1       31.35       30.08      6.22 o 
   5  -8   1       99.61       88.89      9.27 o 
   6  -8   1      297.01      287.75     26.27 o 
   7  -8   1        0.16        1.18      2.96 o 
   8  -8   1      284.22      263.13     19.41 o 
  -6  -7   1       63.04       72.53      9.91 o 
  -5  -7   1      203.07      199.24     15.62 o 
  -4  -7   1      290.76      289.24     21.77 o 
  -3  -7   1       94.48       93.74      7.30 o 
  -2  -7   1      484.93      477.48     25.74 o 
  -1  -7   1       22.92       25.62     14.71 o 
   0  -7   1       65.43       66.67      9.15 o 
   1  -7   1      375.75      362.87     15.97 o 
   2  -7   1      206.51      209.44     13.91 o 
   3  -7   1      914.68      937.36     36.64 o 
   4  -7   1       76.43       69.71      7.67 o 
   5  -7   1        0.20        1.17      2.37 o 
   6  -7   1      284.88      269.81     19.59 o 
   7  -7   1       92.51       82.08      9.59 o 
   8  -7   1       63.99       68.28     15.96 o 
   9  -7   1       21.88       23.59     10.38 o 
  -6  -6   1      280.60      304.87     29.93 o 
  -5  -6   1       60.41       58.80      8.27 o 
  -4  -6   1       68.53       69.21      5.64 o 
  -3  -6   1       43.21       41.01      4.11 o 
  -2  -6   1      439.18      424.85     14.11 o 
  -1  -6   1      792.79      762.53     30.82 o 
   0  -6   1      174.33      165.21     10.25 o 
   1  -6   1      777.43      802.62     25.48 o 
   2  -6   1       50.95       58.00      5.03 o 
   3  -6   1      320.89      314.27     16.02 o 
   4  -6   1      352.23      331.40     16.87 o 
   5  -6   1        7.37        9.28      5.71 o 
   6  -6   1       29.04       26.18     29.39 o 
   7  -6   1       91.39       88.94     14.42 o 
   8  -6   1      142.77      121.06     18.14 o 
   9  -6   1       21.85       20.84     29.75 o 
  -7  -5   1        0.09        0.38      2.30 o 
  -6  -5   1       40.33       36.08      9.08 o 
  -5  -5   1      113.47      108.55      9.54 o 
  -4  -5   1      241.11      229.39      8.52 o 
  -3  -5   1       37.62       30.89      3.61 o 
  -2  -5   1     1928.61     2020.35     43.31 o 
  -1  -5   1      202.80      190.97      9.58 o 
   0  -5   1        4.10        6.67      3.48 o 
   1  -5   1      294.31      298.53     10.65 o 
   2  -5   1        8.04        2.64      1.97 o 
   3  -5   1     1672.05     1681.51     52.81 o 
   4  -5   1      717.60      730.76     27.87 o 
   5  -5   1        6.67        7.51      9.83 o 
   6  -5   1      254.15      224.38     21.74 o 
   7  -5   1      189.55      191.31     20.95 o 
   8  -5   1      193.88      201.47     21.83 o 
   9  -5   1       23.36       28.67      9.87 o 
  -8  -4   1      183.68      195.05     17.75 o 
  -7  -4   1       18.59       18.27     14.21 o 
  -6  -4   1       14.66       13.43      9.58 o 
  -5  -4   1      337.71      337.10     18.31 o 
  -4  -4   1     1349.70     1379.17     32.78 o 
  -3  -4   1      865.26      873.19     20.60 o 
  -2  -4   1        1.11        1.44      0.87 o 
  -1  -4   1      103.42       96.24      4.31 o 
   0  -4   1      129.86      117.64      4.75 o 
   1  -4   1     2027.12     1980.14     44.32 o 
   2  -4   1     1674.32     1740.14     39.59 o 
   3  -4   1      938.38      967.17     30.83 o 
   4  -4   1       87.41       80.76     11.50 o 
   5  -4   1        2.29        2.10      3.52 o 
   6  -4   1      813.87      787.89     59.28 o 
   7  -4   1        8.87       10.64      9.45 o 
   8  -4   1       41.83       41.44      7.05 o 
   9  -4   1      110.22      118.94     11.98 o 
  -8  -3   1      116.75      113.55     12.19 o 
  -7  -3   1       31.23       28.78      6.75 o 
  -6  -3   1      642.61      640.29     38.59 o 
  -5  -3   1      476.49      504.77     40.35 o 
  -4  -3   1       16.32       15.26      2.12 o 
  -3  -3   1      252.01      277.58      5.68 o 
  -2  -3   1      148.93      138.86      3.94 o 
  -1  -3   1      708.95      678.33     13.97 o 
   0  -3   1      129.67      118.42      4.39 o 
   1  -3   1     1139.01     1179.56     18.99 o 
   2  -3   1     1994.92     2154.50     55.24 o 
   3  -3   1       84.36       89.49      5.36 o 
   4  -3   1      583.19      559.19     13.91 o 
   5  -3   1      250.01      239.03     15.09 o 
   6  -3   1       36.09       30.26      5.53 o 
   7  -3   1        4.16        6.36      6.29 o 
   8  -3   1      121.94      118.09     11.17 o 
   9  -3   1        1.43        1.89      8.00 o 
  -9  -2   1        5.74        3.62     15.64 o 
  -8  -2   1       85.67       96.56     10.38 o 
  -7  -2   1        1.06        1.39      2.95 o 
  -6  -2   1      581.69      574.48     22.57 o 
  -5  -2   1       46.72       46.38      6.65 o 
  -4  -2   1      949.52     1054.00     27.31 o 
  -3  -2   1      420.68      394.13      6.45 o 
  -2  -2   1      143.26      122.20      2.82 o 
  -1  -2   1      541.53      499.11     12.96 o 
   0  -2   1     1588.27     1625.21     36.95 o 
   1  -2   1     7259.20     7958.36    102.98 o 
   2  -2   1       84.50       93.24      4.08 o 
   3  -2   1      999.35     1048.39     30.72 o 
   4  -2   1      224.02      209.34      8.05 o 
   5  -2   1      107.96       94.93      5.83 o 
   6  -2   1      380.70      342.01     13.82 o 
   7  -2   1      119.05      128.17     11.60 o 
   8  -2   1      553.76      577.71     34.71 o 
   9  -2   1        1.57       -0.03      7.72 o 
  -9  -1   1        0.52        2.17      4.96 o 
  -8  -1   1      470.36      495.88     27.47 o 
  -7  -1   1        2.81        3.66      3.91 o 
  -6  -1   1       20.10       21.55      2.45 o 
  -5  -1   1        5.03        4.52      1.31 o 
  -4  -1   1     1132.02     1244.60     37.13 o 
  -3  -1   1      517.11      477.03      9.43 o 
  -2  -1   1     7039.42     7706.88     88.84 o 
  -1  -1   1      583.05      595.51     11.88 o 
   0  -1   1       21.45       17.82      0.98 o 
   1  -1   1       74.56       79.53      2.66 o 
   2  -1   1     2794.06     3098.87     38.58 o 
   3  -1   1       38.01       39.90      2.24 o 
   4  -1   1      282.70      254.80      8.15 o 
   5  -1   1       15.83       20.75      2.79 o 
   6  -1   1      342.90      341.31      9.59 o 
   7  -1   1      122.66      120.51      7.62 o 
   8  -1   1        0.43        1.40      4.14 o 
   9  -1   1      108.17      123.61     18.98 o 
 -10   0   1      174.65      214.66     34.30 o 
  -9   0   1        7.09        3.71     10.48 o 
  -8   0   1       24.41       22.78      6.77 o 
  -7   0   1       42.75       39.78      3.79 o 
  -6   0   1      200.23      198.55      7.28 o 
  -5   0   1     1368.41     1392.60     29.24 o 
  -4   0   1      782.90      777.67      8.08 o 
  -3   0   1     3220.08     3660.67     43.06 o 
  -2   0   1      864.68      878.30     10.36 o 
  -1   0   1      340.35      312.30      4.82 o 
   0   0   1      237.24      234.89      2.72 o 
   1   0   1      338.90      297.37      4.79 o 
   2   0   1       99.78       86.40      2.27 o 
   3   0   1        0.28        0.32      0.31 o 
   4   0   1      207.83      186.64      6.79 o 
   5   0   1      614.52      673.03     20.84 o 
   6   0   1        3.74        3.45      0.52 o 
   7   0   1       58.06       66.71     11.67 o 
   8   0   1       47.48       47.35     11.54 o 
   9   0   1      145.39      175.58     25.21 o 
 -10   1   1       84.25       84.30     17.58 o 
  -9   1   1       27.42       32.59     35.67 o 
  -8   1   1       23.42       22.81      4.17 o 
  -7   1   1      305.21      296.63     12.35 o 
  -6   1   1      228.18      237.53     10.26 o 
  -5   1   1       20.22       26.52      4.58 o 
  -4   1   1       69.19       74.75      3.06 o 
  -3   1   1      139.11      130.40      3.18 o 
  -2   1   1      222.15      202.92      3.33 o 
  -1   1   1      178.83      170.84      4.86 o 
   0   1   1      627.56      603.09      7.21 o 
   1   1   1        4.12        3.38      0.66 o 
   2   1   1      132.74      132.50      2.76 o 
   3   1   1       32.23       27.31      3.15 o 
   4   1   1       85.24       68.45      7.68 o 
   5   1   1      103.39       93.31     11.64 o 
   6   1   1       49.97       45.87     11.87 o 
   7   1   1      328.92      360.50     28.58 o 
   8   1   1       40.47       45.82     12.68 o 
 -10   2   1       81.12       70.13     13.79 o 
  -9   2   1      146.71      136.54     11.76 o 
  -8   2   1      380.84      387.90     21.28 o 
  -7   2   1        0.13        0.37      2.27 o 
  -6   2   1        0.03        0.97      1.58 o 
  -5   2   1      108.39      110.37      5.45 o 
  -4   2   1      161.99      158.07      5.10 o 
  -3   2   1     2820.41     2832.95     25.67 o 
  -2   2   1      478.90      459.50     31.26 o 
  -1   2   1       44.73       42.41      1.67 o 
   0   2   1       70.19       68.59      2.36 o 
   1   2   1      223.98      209.74      4.03 o 
   2   2   1     1848.54     1869.23     47.01 o 
   3   2   1        0.95        1.57      1.57 o 
   4   2   1      106.69       98.55      8.64 o 
   5   2   1      122.11      123.15      9.71 o 
   6   2   1      139.20      141.25     16.98 o 
   7   2   1      322.30      354.06     30.67 o 
   8   2   1       11.74        7.14      9.29 o 
 -10   3   1       95.42       94.24     17.30 o 
  -9   3   1       26.28       29.77      7.80 o 
  -8   3   1        2.24        1.82      2.74 o 
  -7   3   1       14.46       13.44     12.11 o 
  -6   3   1       78.11       68.57     11.76 o 
  -5   3   1     3933.54     3707.46    167.21 o 
  -4   3   1        0.09        0.62      0.93 o 
  -3   3   1       62.07       64.42      8.13 o 
  -2   3   1        0.14        1.08      0.83 o 
  -1   3   1      855.64      892.13     14.00 o 
   0   3   1     2364.51     2475.75     38.85 o 
   1   3   1      599.21      618.17     14.69 o 
   2   3   1      497.49      476.65     11.73 o 
   3   3   1        9.00        9.10      0.93 o 
   4   3   1      188.78      193.17     12.43 o 
   5   3   1      233.91      227.00     17.28 o 
   6   3   1        5.49        8.23      7.13 o 
   7   3   1      175.91      204.33     25.94 o 
   8   3   1       14.39        8.62     25.97 o 
 -10   4   1       67.64       69.85     12.47 o 
  -9   4   1       13.56       16.23     20.02 o 
  -8   4   1       20.68       24.26     26.47 o 
  -7   4   1      444.71      449.18     34.13 o 
  -6   4   1        1.94        1.40      1.89 o 
  -5   4   1       30.89       34.81      4.38 o 
  -4   4   1        5.16        6.03      4.90 o 
  -3   4   1      514.92      503.44     36.28 o 
  -2   4   1        0.04        0.78      0.80 o 
  -1   4   1      429.09      487.10      8.61 o 
   0   4   1      466.02      465.76      8.35 o 
   1   4   1       49.39       46.59      3.56 o 
   2   4   1      794.85      803.68     19.26 o 
   3   4   1       50.48       47.98      3.77 o 
   4   4   1       33.19       35.88      9.25 o 
   5   4   1       46.58       45.35      9.30 o 
   6   4   1      176.58      197.13     16.70 o 
   7   4   1        0.04        0.24      4.81 o 
 -10   5   1        9.11        6.50     12.85 o 
  -9   5   1        3.89        4.56      7.35 o 
  -8   5   1      163.69      166.18     19.20 o 
  -7   5   1       31.04       30.23      8.61 o 
  -6   5   1       25.83       24.70      4.31 o 
  -5   5   1      169.05      162.60      9.98 o 
  -4   5   1      317.87      315.60     18.19 o 
  -3   5   1      756.10      716.69     25.01 o 
  -2   5   1       92.85       99.91      5.03 o 
  -1   5   1       41.97       42.80      3.92 o 
   0   5   1       20.53       12.85      5.49 o 
   1   5   1      737.72      691.87     22.59 o 
   2   5   1      360.95      344.14     11.25 o 
   3   5   1      355.36      344.76     11.38 o 
   4   5   1      146.70      149.38     12.36 o 
   5   5   1       28.67       25.92      7.13 o 
   6   5   1      354.61      367.81     22.03 o 
 -10   6   1      157.20      186.35     30.82 o 
  -9   6   1       72.12       74.28     15.75 o 
  -8   6   1       19.82       20.61     26.34 o 
  -7   6   1       12.60       11.81     14.25 o 
  -6   6   1      163.08      145.22      9.96 o 
  -5   6   1      864.75      840.51     24.22 o 
  -4   6   1        2.45        2.91      3.22 o 
  -3   6   1       54.76       51.62      4.78 o 
  -2   6   1        0.35        0.26      1.75 o 
  -1   6   1      558.00      545.28     16.41 o 
   0   6   1      488.63      486.64     17.24 o 
   1   6   1       17.05       19.95      5.99 o 
   2   6   1       99.64       99.01      8.64 o 
   3   6   1      129.45      136.59      8.44 o 
   4   6   1      252.15      255.25     20.41 o 
   5   6   1       99.76       93.52     10.69 o 
  -9   7   1        1.46        2.20      6.70 o 
  -8   7   1       86.33       92.56     18.54 o 
  -7   7   1      403.18      403.91     20.56 o 
  -6   7   1       29.60       26.21     11.09 o 
  -5   7   1     1088.50     1110.78     59.35 o 
  -4   7   1      105.46      103.99      8.25 o 
  -3   7   1       88.24       80.90      5.32 o 
  -2   7   1       80.47       69.39      5.06 o 
  -1   7   1      594.91      578.95     25.35 o 
   0   7   1       68.38       67.74      6.83 o 
   1   7   1        4.68        6.84      4.60 o 
   2   7   1       36.69       44.77      6.24 o 
   3   7   1        9.61        8.61      6.23 o 
   4   7   1      198.31      190.05     19.55 o 
   5   7   1        5.78        6.48      6.00 o 
  -9   8   1        1.35        2.12      8.36 o 
  -8   8   1       75.04       77.38     16.34 o 
  -7   8   1      556.69      556.31     53.34 o 
  -6   8   1       17.53       22.17     34.80 o 
  -5   8   1      147.78      153.27     10.70 o 
  -4   8   1      142.26      125.67      9.97 o 
  -3   8   1     1488.62     1505.97     54.52 o 
  -2   8   1      518.59      534.12     22.65 o 
  -1   8   1       93.21       84.33      7.03 o 
   0   8   1       21.50       23.89      9.09 o 
   1   8   1        8.39        9.15      6.71 o 
   2   8   1      156.90      169.90     12.17 o 
   3   8   1        4.63        3.87      4.24 o 
  -8   9   1      429.36      440.48     60.82 o 
  -7   9   1       23.75       20.31     50.05 o 
  -6   9   1       27.02       32.64     48.40 o 
  -5   9   1      224.63      263.91     25.61 o 
  -4   9   1       25.75       30.04      5.67 o 
  -3   9   1      295.59      285.20     15.32 o 
  -2   9   1       29.75       24.64      6.21 o 
  -1   9   1      109.66      121.00     11.20 o 
   0   9   1      238.52      252.27     16.74 o 
   1   9   1        0.57        1.72      2.27 o 
   2   9   1       46.23       42.56      9.58 o 
  -7  10   1      122.74      120.67     19.24 o 
  -6  10   1        4.97        5.30      4.68 o 
  -5  10   1      157.89      164.37     17.63 o 
  -4  10   1        6.54        5.24      7.95 o 
  -3  10   1       17.70       20.75     23.34 o 
  -2  10   1        8.96        8.97      8.53 o 
  -1  10   1       68.39       63.81      8.47 o 
   0  10   1       75.72       78.12      7.89 o 
   0 -11   2      162.23      151.64     15.88 o 
   1 -11   2       98.47      106.83     11.51 o 
   2 -11   2       43.79       47.85      7.58 o 
   3 -11   2        0.16        1.09      3.69 o 
   4 -11   2        9.74        7.18      9.48 o 
   5 -11   2       46.28       51.82     15.26 o 
  -2 -10   2       38.78       39.58      6.73 o 
  -1 -10   2        2.74        4.49      3.75 o 
   0 -10   2       82.88       91.90      9.84 o 
   1 -10   2       38.36       39.30     10.44 o 
   2 -10   2        0.13        1.44      4.05 o 
   3 -10   2       98.95       92.54      9.11 o 
   4 -10   2        6.68        6.69      9.08 o 
   5 -10   2      165.45      164.28     14.58 o 
   6 -10   2        0.85        1.20      4.63 o 
  -4  -9   2        0.78        1.34      3.65 o 
  -3  -9   2       35.45       25.09      7.80 o 
  -2  -9   2      271.76      300.83     18.86 o 
  -1  -9   2        0.47        1.24      3.40 o 
   0  -9   2      974.50      960.98     38.34 o 
   1  -9   2      328.45      326.93     21.95 o 
   2  -9   2       12.28       10.24      8.01 o 
   3  -9   2      148.02      153.71     13.77 o 
   4  -9   2        8.16        6.77     10.16 o 
   5  -9   2        3.26        3.47      5.84 o 
   6  -9   2        3.15        1.12      2.84 o 
   7  -9   2       38.12       44.34      8.62 o 
  -5  -8   2        0.18        1.21      4.55 o 
  -4  -8   2      193.29      196.00     17.82 o 
  -3  -8   2       41.55       37.14      7.34 o 
  -2  -8   2      184.36      187.62     12.16 o 
  -1  -8   2      298.91      305.89     20.63 o 
   0  -8   2      122.43      122.16     11.12 o 
   1  -8   2      339.73      346.54     19.16 o 
   2  -8   2      107.11      109.00     11.19 o 
   3  -8   2      100.01       93.17     10.30 o 
   4  -8   2        7.02        5.12      4.63 o 
   5  -8   2       20.23       24.73      7.03 o 
   6  -8   2       76.72       81.77     10.43 o 
   7  -8   2        0.38        0.26      4.46 o 
  -6  -7   2       26.57       21.58     22.31 o 
  -5  -7   2       93.90       92.22     11.76 o 
  -4  -7   2      268.15      275.19     14.65 o 
  -3  -7   2       55.37       52.24      5.46 o 
  -2  -7   2      275.64      286.00     15.48 o 
  -1  -7   2      875.80      846.67     44.65 o 
   0  -7   2       65.03       57.97      7.45 o 
   1  -7   2        2.39        3.32      2.37 o 
   2  -7   2        8.59       10.11      7.50 o 
   3  -7   2      147.23      144.10     14.40 o 
   4  -7   2      155.32      164.81     14.84 o 
   5  -7   2      126.25      124.41     12.33 o 
   6  -7   2       57.39       54.42      8.39 o 
   7  -7   2       17.19       16.54     18.18 o 
   8  -7   2        0.02        0.23      6.39 o 
  -7  -6   2       61.01       75.09     14.27 o 
  -6  -6   2      173.08      194.65     16.88 o 
  -5  -6   2       60.56       58.36      7.36 o 
  -4  -6   2      297.94      307.15     17.15 o 
  -3  -6   2        0.14        1.07      2.36 o 
  -2  -6   2      905.06      913.70     32.20 o 
  -1  -6   2      196.93      195.47     11.06 o 
   0  -6   2      214.50      198.42     10.66 o 
   1  -6   2       68.49       67.95      7.85 o 
   2  -6   2       14.56       12.33      4.26 o 
   3  -6   2      917.72      908.66     35.72 o 
   4  -6   2        5.94        6.69      5.74 o 
   5  -6   2        2.09        3.88      3.65 o 
   6  -6   2       89.62       84.46     14.22 o 
   7  -6   2       27.05       24.95     24.67 o 
   8  -6   2        4.45        4.18      7.23 o 
   9  -6   2        1.66        1.17      5.11 o 
  -8  -5   2       12.43       14.38     12.78 o 
  -7  -5   2      433.41      462.91     33.49 o 
  -6  -5   2      340.83      317.62     26.20 o 
  -5  -5   2       41.37       46.98      4.69 o 
  -4  -5   2        3.62        3.03      2.17 o 
  -3  -5   2       46.21       44.56      3.81 o 
  -2  -5   2     1339.32     1312.79     42.30 o 
  -1  -5   2        2.31        4.17      2.86 o 
   0  -5   2      203.24      173.62     10.30 o 
   1  -5   2      101.63       83.07      5.55 o 
   2  -5   2      190.44      172.19      9.85 o 
   3  -5   2      141.13      110.34      9.36 o 
   4  -5   2       35.94       42.42      9.32 o 
   5  -5   2      792.17      795.24     36.70 o 
   6  -5   2       79.91       80.04     10.54 o 
   7  -5   2       18.87       17.61     15.42 o 
   8  -5   2       10.28        9.53      9.91 o 
   9  -5   2        5.07        3.16      5.16 o 
  -8  -4   2       17.56       13.43     13.61 o 
  -7  -4   2       12.92        9.89     10.31 o 
  -6  -4   2       27.63       30.11      7.07 o 
  -5  -4   2      134.38      132.27      5.11 o 
  -4  -4   2      480.49      458.56     13.05 o 
  -3  -4   2       71.36       62.41      4.06 o 
  -2  -4   2       15.28        6.81      3.24 o 
  -1  -4   2      123.70      116.20      5.05 o 
   0  -4   2      514.63      485.63     10.66 o 
   1  -4   2      151.96      125.07      5.03 o 
   2  -4   2     1744.31     1917.58     30.70 o 
   3  -4   2       32.66       22.18      4.46 o 
   4  -4   2      182.10      178.34     12.58 o 
   5  -4   2       14.43       12.40     10.49 o 
   6  -4   2      143.49      145.50     13.82 o 
   7  -4   2      200.10      188.01     15.92 o 
   8  -4   2      776.45      846.30     34.84 o 
   9  -4   2        0.02       -0.43      6.99 o 
  -9  -3   2       11.68       16.11     18.13 o 
  -8  -3   2       27.44       29.54      8.12 o 
  -7  -3   2      262.84      256.68     15.65 o 
  -6  -3   2      593.80      626.03     16.69 o 
  -5  -3   2        0.77        0.73      1.29 o 
  -4  -3   2      366.03      357.54      9.07 o 
  -3  -3   2     1369.17     1553.73     32.35 o 
  -2  -3   2        7.74       11.97      1.45 o 
  -1  -3   2     2283.33     2278.63     44.27 o 
   0  -3   2       53.68       44.80      2.91 o 
   1  -3   2      412.49      412.98      9.20 o 
   2  -3   2     1736.83     1786.03     19.08 o 
   3  -3   2      508.09      508.36     21.93 o 
   4  -3   2      102.09       97.42      8.89 o 
   5  -3   2       89.47       96.77     13.37 o 
   6  -3   2      268.53      279.59     16.27 o 
   7  -3   2        6.39        7.07      6.48 o 
   8  -3   2      177.34      190.97     15.29 o 
   9  -3   2       99.46      106.93     20.89 o 
  -9  -2   2        1.16        1.08      2.73 o 
  -8  -2   2       13.00       14.80     11.93 o 
  -7  -2   2      274.62      287.62     11.41 o 
  -6  -2   2       18.85       16.74      2.30 o 
  -5  -2   2        0.72        2.80      1.50 o 
  -4  -2   2      475.68      493.49     10.02 o 
  -3  -2   2     1152.04     1309.35     25.94 o 
  -2  -2   2     5936.65     6655.23     47.71 o 
  -1  -2   2     1979.79     2075.96     34.69 o 
   0  -2   2     1169.49     1136.40     24.13 o 
   1  -2   2     6342.73     7460.26    218.93 o 
   2  -2   2     3427.70     3778.19     75.11 o 
   3  -2   2     1295.69     1284.94     19.15 o 
   4  -2   2        1.21        0.77      0.90 o 
   5  -2   2      686.07      695.08     20.68 o 
   6  -2   2      852.27      807.05     28.76 o 
   7  -2   2       15.75       15.07      4.17 o 
   8  -2   2       73.52       75.90     14.56 o 
   9  -2   2       16.08       13.55     22.81 o 
  -9  -1   2      147.41      148.24     14.64 o 
  -8  -1   2        0.37        0.99      3.24 o 
  -7  -1   2      170.62      173.84      7.75 o 
  -6  -1   2      354.93      347.56     10.30 o 
  -5  -1   2       60.71       62.42      3.08 o 
  -4  -1   2     3436.71     3775.88     82.17 o 
  -3  -1   2     5055.56     5621.80     52.50 o 
  -2  -1   2     8709.79     9574.63    115.99 o 
  -1  -1   2     2574.73     2714.44     33.71 o 
   0  -1   2      618.83      624.94     19.84 o 
   2  -1   2      215.90      199.52      4.92 o 
   3  -1   2      892.59      850.69     27.08 o 
   4  -1   2      453.56      419.82     12.93 o 
   5  -1   2      210.90      199.60      8.00 o 
   6  -1   2      419.70      434.77     15.12 o 
   7  -1   2       87.86       83.77     13.87 o 
   8  -1   2      145.23      157.57     27.69 o 
   9  -1   2       69.52       72.87     19.79 o 
 -10   0   2      153.75      159.48     25.57 o 
  -9   0   2       11.74       15.61     16.07 o 
  -8   0   2      444.80      429.09     17.97 o 
  -7   0   2      478.85      474.52     14.64 o 
  -6   0   2      434.19      446.87     12.52 o 
  -5   0   2       75.20       69.46      3.61 o 
  -4   0   2      200.32      195.44      4.10 o 
  -3   0   2     4629.61     5240.76     71.56 o 
  -2   0   2      203.70      204.27      4.27 o 
  -1   0   2     3151.84     3357.75     37.84 o 
   0   0   2     4542.01     4984.24     80.54 o 
   1   0   2     1952.58     2020.64     27.66 o 
   2   0   2      392.47      397.97      9.76 o 
   3   0   2      792.97      795.21     10.11 o 
   4   0   2       78.31       72.00      3.85 o 
   5   0   2     1983.08     2132.58     15.30 o 
   6   0   2       77.45       85.68     13.26 o 
   7   0   2       66.09       68.69     13.11 o 
   8   0   2      213.26      233.90     24.43 o 
 -10   1   2        3.81        3.31      6.29 o 
  -9   1   2      705.11      705.19     37.86 o 
  -8   1   2      143.01      132.90      8.55 o 
  -7   1   2       18.16       19.38      4.75 o 
  -6   1   2      431.68      418.03     14.00 o 
  -5   1   2       66.66       58.73      2.93 o 
  -4   1   2     1099.95     1115.09     17.38 o 
  -3   1   2      466.53      455.27      6.71 o 
  -2   1   2      781.69      812.22      9.43 o 
  -1   1   2     1625.07     1723.69     14.11 o 
   0   1   2       76.44       86.47      2.77 o 
   1   1   2       21.41       18.44      1.70 o 
   2   1   2       11.39        9.72      1.79 o 
   3   1   2      788.49      751.00     10.72 o 
   4   1   2       55.64       54.35      8.99 o 
   5   1   2       69.92       73.36     12.44 o 
   6   1   2      197.00      189.97     19.55 o 
   7   1   2       12.32       14.92     19.71 o 
   8   1   2       29.90       34.62     12.08 o 
 -10   2   2      172.34      153.71     19.01 o 
  -9   2   2      747.75      800.58     48.43 o 
  -8   2   2       63.58       60.38      6.79 o 
  -7   2   2      177.05      175.85     12.11 o 
  -6   2   2        0.28        1.07      1.05 o 
  -5   2   2     1472.10     1539.98     37.55 o 
  -4   2   2      758.82      754.51     10.68 o 
  -3   2   2     1588.57     1663.69     46.05 o 
  -2   2   2     1215.64     1244.11     16.69 o 
  -1   2   2     1139.88     1112.65     26.25 o 
   0   2   2       34.89       26.72      1.78 o 
   1   2   2      325.40      327.05      5.41 o 
   2   2   2      150.67      145.42      4.53 o 
   3   2   2      312.48      305.71      7.73 o 
   4   2   2      767.24      742.77     39.52 o 
   5   2   2       67.66       79.15     13.02 o 
   6   2   2       53.79       51.99     13.93 o 
   7   2   2        0.01        1.30      5.29 o 
   8   2   2        0.05        2.55     10.10 o 
 -10   3   2       86.71       76.80     10.67 o 
  -9   3   2      161.64      168.61     16.78 o 
  -8   3   2       54.25       55.02     10.91 o 
  -7   3   2      715.71      698.29     42.24 o 
  -6   3   2      214.58      203.98     11.12 o 
  -5   3   2      329.57      366.24     14.57 o 
  -4   3   2      154.10      148.13      5.73 o 
  -3   3   2        0.02        1.40      4.75 o 
  -2   3   2     2777.49     3009.08     65.40 o 
  -1   3   2     1810.71     1858.31     36.59 o 
   0   3   2      265.38      282.91      8.08 o 
   1   3   2      961.89     1076.70     24.18 o 
   2   3   2       23.24       21.50      2.55 o 
   3   3   2     1011.10     1027.18     26.77 o 
   4   3   2      713.08      716.94     31.59 o 
   5   3   2        1.27        2.29      2.96 o 
   6   3   2        1.09        2.88      6.10 o 
   7   3   2        2.99        4.65      7.35 o 
  -9   4   2       54.71       56.36     11.67 o 
  -8   4   2      374.41      362.60     29.65 o 
  -7   4   2       73.23       63.68      6.70 o 
  -6   4   2       18.22       17.21      3.95 o 
  -5   4   2      445.53      452.03     17.43 o 
  -4   4   2       88.08       85.63      3.30 o 
  -3   4   2       35.39       39.46      1.94 o 
  -2   4   2     1026.59     1040.14     26.80 o 
  -1   4   2     4289.05     4845.40     92.50 o 
   0   4   2       25.96       24.88      3.14 o 
   1   4   2      483.51      489.44     13.46 o 
   2   4   2      225.38      217.94      8.34 o 
   3   4   2     1369.51     1327.99     17.93 o 
   4   4   2      337.42      320.87     19.28 o 
   5   4   2       97.37      100.34     14.57 o 
   6   4   2      106.57      116.12     17.52 o 
 -10   5   2       42.63       41.82     11.43 o 
  -9   5   2      248.34      254.22     29.24 o 
  -8   5   2      270.75      264.54     25.07 o 
  -7   5   2        4.69        4.30      4.22 o 
  -6   5   2       27.55       32.01      3.77 o 
  -5   5   2       49.84       50.64      4.52 o 
  -4   5   2      959.79      998.56     58.38 o 
  -3   5   2      657.15      665.73     19.91 o 
  -2   5   2      192.63      209.46      7.70 o 
  -1   5   2      456.12      450.48     13.31 o 
   0   5   2      290.28      269.66     25.19 o 
   1   5   2      173.13      163.21      9.15 o 
   2   5   2        0.28        0.77      1.17 o 
   3   5   2      547.63      531.19     26.15 o 
   4   5   2      116.69      112.14     11.86 o 
   5   5   2      477.65      464.93     35.46 o 
   6   5   2        2.32        5.72      7.95 o 
 -10   6   2        5.34        2.47     12.68 o 
  -9   6   2      194.27      201.61     28.32 o 
  -8   6   2      119.83      116.15     18.33 o 
  -7   6   2      247.00      227.64     13.67 o 
  -6   6   2     1187.06     1243.74     34.89 o 
  -5   6   2       40.21       37.17      2.32 o 
  -4   6   2       40.78       38.93      4.48 o 
  -3   6   2      427.01      437.56     12.49 o 
  -2   6   2      301.61      290.30      9.93 o 
  -1   6   2      431.42      408.55     15.50 o 
   0   6   2      122.94      116.65      7.97 o 
   1   6   2      111.53      113.69      8.48 o 
   2   6   2     1351.66     1384.13     45.84 o 
   3   6   2      107.39       72.55     17.75 o 
   4   6   2        2.69        2.94      3.35 o 
   5   6   2       81.33       84.05     10.44 o 
  -9   7   2       11.96        8.24      9.70 o 
  -8   7   2        6.25       13.79     15.14 o 
  -7   7   2      941.34      978.80     63.12 o 
  -6   7   2       10.57       11.01      2.25 o 
  -5   7   2      812.74      742.74     60.27 o 
  -4   7   2      325.61      320.23     13.44 o 
  -3   7   2      139.19      149.97      7.39 o 
  -2   7   2      237.77      207.64      9.74 o 
  -1   7   2      284.57      276.07     14.29 o 
   0   7   2       45.02       47.03      7.84 o 
   1   7   2      265.43      267.69     13.67 o 
   2   7   2      115.80      110.73      8.70 o 
   3   7   2      182.09      171.71     16.77 o 
   4   7   2      129.39      131.58     14.65 o 
  -9   8   2       30.83       31.07     28.76 o 
  -8   8   2        0.45        1.59      6.12 o 
  -7   8   2      255.67      239.71     30.79 o 
  -6   8   2      372.29      387.18     27.56 o 
  -5   8   2       69.23       65.40     14.14 o 
  -4   8   2      198.22      212.83     13.12 o 
  -3   8   2       45.03       53.37      5.68 o 
  -2   8   2        5.43        1.00      2.85 o 
  -1   8   2        0.06        2.01      4.12 o 
   0   8   2        0.28        0.55      3.16 o 
   1   8   2      456.84      467.55     23.77 o 
   2   8   2      409.75      410.93     24.59 o 
   3   8   2       56.64       52.47     11.79 o 
  -8   9   2        6.99        4.88      5.66 o 
  -7   9   2        8.11        5.00      8.13 o 
  -6   9   2       71.51       77.95     16.12 o 
  -5   9   2      121.95      125.17     15.78 o 
  -4   9   2      129.92      131.70     16.15 o 
  -3   9   2       38.14       28.04     26.76 o 
  -2   9   2        2.65        2.17      2.59 o 
  -1   9   2       90.99      102.39     10.28 o 
   0   9   2        0.21        1.15      2.95 o 
   1   9   2       26.06       31.16     12.73 o 
  -6  10   2       51.50       55.11     11.03 o 
  -5  10   2        1.36        4.76      6.01 o 
  -4  10   2       65.85       52.01     15.34 o 
  -3  10   2      130.67      146.98     19.53 o 
  -2  10   2       32.71       46.53     11.72 o 
  -1  10   2      160.51      178.73     20.74 o 
  -1 -11   3       28.25       24.95     11.08 o 
   0 -11   3       64.97       62.00      8.30 o 
   1 -11   3       11.38        5.08      6.18 o 
   2 -11   3       17.16       16.38     16.97 o 
   3 -11   3       35.77       33.37      6.89 o 
   4 -11   3       54.82       52.62      9.28 o 
   5 -11   3      123.93      121.61     15.83 o 
  -3 -10   3      130.78      133.17     13.31 o 
  -2 -10   3      242.95      235.87     16.21 o 
  -1 -10   3       68.66       70.57     10.87 o 
   0 -10   3        0.11        1.84      4.53 o 
   1 -10   3       98.67      102.92      9.95 o 
   2 -10   3      185.59      189.41     15.82 o 
   3 -10   3        0.58        3.79      4.78 o 
   4 -10   3       22.84       21.86     22.64 o 
   5 -10   3        0.09        0.33      4.55 o 
   6 -10   3        0.85        0.70      3.94 o 
  -4  -9   3       40.29       36.68      8.75 o 
  -3  -9   3       29.83       21.53      5.75 o 
  -2  -9   3        3.87        3.97      4.61 o 
  -1  -9   3       39.86       31.69      7.97 o 
   0  -9   3     1522.38     1573.20     53.95 o 
   1  -9   3       30.66       35.90     10.90 o 
   2  -9   3      264.93      282.83     20.07 o 
   3  -9   3      175.16      178.28     15.17 o 
   4  -9   3       15.40       16.68      6.86 o 
   5  -9   3        5.27        9.44     12.47 o 
   6  -9   3      259.69      232.98     21.49 o 
   7  -9   3      210.22      205.11     19.76 o 
  -5  -8   3      260.08      305.17     19.62 o 
  -4  -8   3        3.91        3.31      3.88 o 
  -3  -8   3      609.57      637.25     27.64 o 
  -2  -8   3        0.58        1.68      2.41 o 
  -1  -8   3      944.10      970.80     48.36 o 
   0  -8   3      752.15      744.92     32.32 o 
   1  -8   3      232.13      226.12     18.06 o 
   2  -8   3       74.34       74.13     10.35 o 
   3  -8   3       10.31       10.64      8.61 o 
   4  -8   3     1035.69     1006.32     45.81 o 
   5  -8   3      275.42      257.84     20.42 o 
   6  -8   3       68.93       67.50      9.77 o 
   7  -8   3        9.41        7.35     10.34 o 
   8  -8   3        0.39        1.33      3.67 o 
  -6  -7   3       66.75       61.35      9.11 o 
  -5  -7   3      186.80      205.86     17.05 o 
  -4  -7   3       57.16       55.80      5.89 o 
  -3  -7   3      161.99      151.85     12.13 o 
  -2  -7   3       68.21       68.92      7.27 o 
  -1  -7   3      253.66      238.54     12.19 o 
   0  -7   3      378.31      368.12     16.74 o 
   1  -7   3       36.52       35.09      8.85 o 
   2  -7   3      370.03      379.88     22.89 o 
   3  -7   3       78.91       82.22      8.88 o 
   4  -7   3      130.57      137.91     13.82 o 
   5  -7   3       25.95       28.72      7.00 o 
   6  -7   3       15.53       10.21     10.43 o 
   7  -7   3       31.23       37.03     12.31 o 
   8  -7   3        6.19        4.97     11.23 o 
  -7  -6   3      267.56      301.18     23.63 o 
  -6  -6   3       10.66        4.65      6.31 o 
  -5  -6   3       45.47       44.60      4.97 o 
  -4  -6   3        9.71        7.63      5.89 o 
  -3  -6   3      393.81      387.94     13.49 o 
  -2  -6   3       11.79       14.77      9.02 o 
  -1  -6   3      682.33      713.79     23.51 o 
   0  -6   3       13.90       22.58     13.26 o 
   1  -6   3      533.97      543.88     24.56 o 
   2  -6   3     1380.42     1388.25     49.68 o 
   3  -6   3       30.81       32.91      6.68 o 
   4  -6   3      169.50      164.87     12.41 o 
   5  -6   3        6.74        7.11      8.91 o 
   6  -6   3       99.21      104.89     15.59 o 
   7  -6   3      813.68      838.20     74.49 o 
   8  -6   3       44.55       47.39     12.83 o 
  -8  -5   3       57.81       77.38     16.75 o 
  -7  -5   3      106.92      111.85     12.33 o 
  -6  -5   3       59.85       48.41      5.04 o 
  -5  -5   3     1046.87     1053.69     55.13 o 
  -4  -5   3      157.61      167.55      6.57 o 
  -3  -5   3      703.04      710.22     22.17 o 
  -2  -5   3       11.21       19.42      3.20 o 
  -1  -5   3        5.49       10.09      6.06 o 
   0  -5   3     5501.13     6464.85    222.29 o 
   1  -5   3      332.86      350.52     23.09 o 
   2  -5   3      361.02      338.30     17.37 o 
   3  -5   3       13.95       10.31      9.41 o 
   4  -5   3       73.29       69.35     10.14 o 
   5  -5   3      393.10      397.42     20.07 o 
   6  -5   3        7.00        9.14     10.61 o 
   7  -5   3       46.50       45.23      9.58 o 
   8  -5   3      164.69      155.29     16.73 o 
  -8  -4   3       64.49       66.95      9.46 o 
  -7  -4   3       35.61       42.47      6.71 o 
  -6  -4   3        0.12        0.64      1.36 o 
  -5  -4   3     1045.23     1031.79     19.38 o 
  -4  -4   3      373.15      387.70     10.04 o 
  -3  -4   3      174.85      155.15      7.80 o 
  -2  -4   3     3105.32     3412.40     80.26 o 
  -1  -4   3       23.28       31.44      3.36 o 
   0  -4   3       53.56       43.44      3.13 o 
   1  -4   3      173.45      172.97      7.82 o 
   2  -4   3      335.62      366.22     14.06 o 
   3  -4   3      557.73      541.26     23.42 o 
   4  -4   3      856.43      881.98     35.95 o 
   5  -4   3      205.67      210.09     14.37 o 
   6  -4   3       49.30       52.26      8.27 o 
   7  -4   3       72.38       72.80     12.04 o 
   8  -4   3      245.44      247.70     21.80 o 
   9  -4   3      231.67      238.06     39.11 o 
  -9  -3   3        5.31        3.97      6.41 o 
  -8  -3   3        0.81        1.13      3.93 o 
  -7  -3   3      168.08      197.39      9.83 o 
  -6  -3   3       29.40       31.01      2.78 o 
  -5  -3   3      359.08      363.34      9.27 o 
  -4  -3   3      111.46      107.33      4.48 o 
  -3  -3   3     1871.98     2013.34     34.53 o 
  -2  -3   3       11.25       13.42      2.11 o 
  -1  -3   3        2.82        1.35      1.09 o 
   0  -3   3     1642.48     1613.76     31.59 o 
   1  -3   3       66.05       71.42      3.76 o 
   2  -3   3     8121.35     8857.60    252.12 o 
   3  -3   3      262.81      290.81     12.88 o 
   4  -3   3        0.71        0.14      2.92 o 
   5  -3   3       24.33       27.37      6.89 o 
   6  -3   3      241.03      230.84     18.27 o 
   7  -3   3     1244.25     1295.71     62.08 o 
   8  -3   3        8.19        5.97     13.78 o 
  -9  -2   3      163.60      168.01     13.49 o 
  -8  -2   3       19.85       20.71     11.77 o 
  -7  -2   3      100.32      107.56      6.07 o 
  -6  -2   3        0.57        0.69      1.08 o 
  -5  -2   3       22.57       18.98      1.73 o 
  -4  -2   3     1136.65     1168.76     16.21 o 
  -3  -2   3     1685.33     1843.56     25.14 o 
  -2  -2   3      281.37      237.08      4.36 o 
  -1  -2   3      452.98      418.49      7.64 o 
   0  -2   3     7263.91     7915.19    117.51 o 
   1  -2   3     3297.40     3690.20    128.16 o 
   2  -2   3      628.78      614.51     10.40 o 
   3  -2   3     1127.12     1201.31     61.22 o 
   4  -2   3        5.32        6.85      4.26 o 
   5  -2   3     1009.31     1017.73     44.07 o 
   6  -2   3       38.29       37.81      6.44 o 
   7  -2   3       32.95       32.94      5.75 o 
   8  -2   3        1.82        2.26      5.46 o 
 -10  -1   3      145.42      160.98     26.79 o 
  -9  -1   3       80.98       93.57      9.83 o 
  -8  -1   3      170.65      160.86      8.52 o 
  -7  -1   3       10.27        9.45      2.73 o 
  -6  -1   3      246.36      227.62      6.84 o 
  -5  -1   3     4164.17     4347.33     94.03 o 
  -4  -1   3     1397.82     1460.77     31.81 o 
  -3  -1   3     1629.12     1786.94     19.15 o 
  -2  -1   3      186.38      180.66      4.73 o 
  -1  -1   3        6.11        4.48      1.03 o 
   0  -1   3       50.42       41.35      2.33 o 
   1  -1   3      190.24      173.84      4.66 o 
   2  -1   3      117.37      106.53      5.05 o 
   3  -1   3      787.38      805.07     17.37 o 
   4  -1   3        0.70        0.37      1.11 o 
   5  -1   3        0.34        0.64      1.40 o 
   6  -1   3       73.20       74.34      7.65 o 
   7  -1   3       54.23       60.88     13.24 o 
   8  -1   3        5.94        7.87     14.16 o 
 -10   0   3      102.76      115.02     16.66 o 
  -9   0   3      178.29      186.06     15.34 o 
  -8   0   3       44.28       40.51      4.34 o 
  -7   0   3      237.02      217.97      8.58 o 
  -6   0   3      509.39      507.68     12.14 o 
  -5   0   3      105.74      103.89      3.80 o 
  -4   0   3      410.19      457.78     10.31 o 
  -3   0   3       24.88       28.94      1.89 o 
  -2   0   3       36.47       35.11      1.55 o 
  -1   0   3       24.81       29.14      1.67 o 
   0   0   3        9.37       11.99      1.68 o 
   1   0   3       41.52       38.35      2.26 o 
   2   0   3        1.39       12.47      1.63 o 
   3   0   3      220.59      245.20      8.51 o 
   4   0   3        1.96        2.47      1.78 o 
   5   0   3        1.60        1.60      1.35 o 
   6   0   3        3.75        3.68      5.72 o 
   7   0   3       85.75      110.09     19.03 o 
   8   0   3        2.78        2.30      6.53 o 
  -9   1   3       51.99       50.09      6.74 o 
  -8   1   3        8.99       10.24      6.58 o 
  -7   1   3      444.09      476.57     17.70 o 
  -6   1   3       72.35       66.43      4.35 o 
  -5   1   3       14.25       12.40      3.14 o 
  -4   1   3      374.80      388.51      6.82 o 
  -3   1   3      892.40      920.73      8.72 o 
  -2   1   3      141.22      133.36      4.80 o 
  -1   1   3       98.75      104.66      3.83 o 
   0   1   3     3264.45     3390.48     78.69 o 
   1   1   3        0.02        1.47      0.80 o 
   2   1   3      498.69      477.31      8.57 o 
   3   1   3        2.30       12.89      2.98 o 
   4   1   3       75.57       74.14      5.40 o 
   5   1   3      831.37      854.93     71.59 o 
   6   1   3       13.45       13.14     18.19 o 
   7   1   3       96.70      109.72     19.44 o 
 -10   2   3        1.31        3.69      7.98 o 
  -9   2   3       23.23       25.99      7.23 o 
  -8   2   3        4.74        6.00     10.22 o 
  -7   2   3      437.56      437.17     21.18 o 
  -6   2   3       97.19       85.82      6.13 o 
  -5   2   3      736.17      685.72     16.25 o 
  -4   2   3      265.99      273.57      5.69 o 
  -3   2   3      224.76      234.61      7.43 o 
  -2   2   3     3071.62     3208.35     20.23 o 
  -1   2   3      751.48      741.07     16.41 o 
   0   2   3     1919.81     1986.43     27.60 o 
   1   2   3       54.39       59.13      3.21 o 
   2   2   3        7.33        9.13      2.00 o 
   3   2   3      436.77      425.03     12.84 o 
   4   2   3        3.35        3.89      7.63 o 
   5   2   3      105.30      112.93     15.08 o 
   6   2   3       13.42       13.31     13.73 o 
 -10   3   3      105.06       98.36     12.91 o 
  -9   3   3       24.23       23.88      7.19 o 
  -7   3   3      255.27      236.09     11.93 o 
  -6   3   3      132.33      139.19      8.64 o 
  -5   3   3      319.23      327.60     12.87 o 
  -4   3   3       99.29      107.39     12.16 o 
  -3   3   3     1421.26     1555.65     29.20 o 
  -2   3   3      213.95      181.82      6.21 o 
  -1   3   3      677.08      708.96     25.95 o 
   0   3   3      230.31      271.10      7.28 o 
   1   3   3       21.77       23.65      3.76 o 
   2   3   3      114.38      105.09      5.54 o 
   3   3   3      497.86      482.25      9.58 o 
   4   3   3      168.48      161.75     20.75 o 
   5   3   3        9.30       10.41     11.66 o 
   6   3   3      450.52      475.64     36.30 o 
 -10   4   3        3.46        2.06      3.17 o 
  -9   4   3       45.50       43.43     10.51 o 
  -8   4   3        0.23        0.26      4.91 o 
  -7   4   3      277.05      267.79     14.44 o 
  -6   4   3      229.44      221.73     10.76 o 
  -5   4   3       29.90       22.49     26.69 o 
  -4   4   3       97.92      108.43     10.03 o 
  -3   4   3     1099.18     1224.69     45.88 o 
  -2   4   3       82.00       62.61      4.36 o 
  -1   4   3      445.19      439.35     17.72 o 
   0   4   3      273.55      257.45     17.79 o 
   1   4   3      434.52      405.81     14.36 o 
   2   4   3      449.93      430.40     17.86 o 
   3   4   3       80.83       78.54      5.51 o 
   4   4   3     1077.30     1052.62     60.56 o 
   5   4   3      804.64      817.78     74.20 o 
   6   4   3      145.83      151.79     25.59 o 
 -10   5   3       10.40       10.54     20.71 o 
  -9   5   3       96.73      107.65     18.22 o 
  -8   5   3       10.32       11.70     12.74 o 
  -7   5   3        9.91        8.53      8.85 o 
  -6   5   3        2.29        5.08      7.40 o 
  -5   5   3      558.53      533.45     28.21 o 
  -4   5   3      361.92      355.93     19.99 o 
  -3   5   3       33.25       46.81     13.87 o 
  -2   5   3      385.85      369.55     11.37 o 
  -1   5   3      183.26      182.43      7.55 o 
   0   5   3     1608.33     1613.01     47.28 o 
   1   5   3       11.55       12.07      6.87 o 
   2   5   3       69.03       66.56      6.01 o 
   3   5   3       64.57       59.88      4.83 o 
   4   5   3      100.95       96.07     15.35 o 
   5   5   3      192.37      220.58     26.63 o 
  -9   6   3        3.18        1.91      6.94 o 
  -8   6   3       18.40       21.45     22.11 o 
  -7   6   3      660.63      666.89     51.62 o 
  -6   6   3      535.55      545.38     51.80 o 
  -5   6   3      395.83      380.29     24.25 o 
  -4   6   3      471.81      468.53     22.72 o 
  -3   6   3       37.53       35.09      2.83 o 
  -2   6   3      628.70      586.45     30.98 o 
  -1   6   3       43.54       40.00      4.67 o 
   0   6   3      128.06      127.53      8.92 o 
   1   6   3       25.87       32.11     12.85 o 
   2   6   3        1.45        3.95      2.88 o 
   3   6   3      248.65      261.51     29.14 o 
   4   6   3        4.76        5.89      9.63 o 
  -9   7   3       80.40       75.68     15.90 o 
  -8   7   3      266.10      252.39     35.40 o 
  -7   7   3       34.67       38.53     49.27 o 
  -6   7   3      796.72      780.80     40.10 o 
  -5   7   3       23.07       28.94     17.59 o 
  -4   7   3      262.13      266.47     24.36 o 
  -3   7   3       41.39       36.23      4.28 o 
  -2   7   3      591.49      604.22     30.76 o 
  -1   7   3      156.60      159.63     10.14 o 
   0   7   3       16.26       12.35      7.39 o 
   1   7   3       46.29       54.70     11.59 o 
   2   7   3       55.99       61.89     14.34 o 
   3   7   3       22.76       22.86     27.60 o 
  -9   8   3       51.34       74.63     19.94 o 
  -8   8   3       72.19       67.23     58.64 o 
  -7   8   3       74.27       57.89     14.90 o 
  -6   8   3        6.26        3.50      5.47 o 
  -5   8   3       86.52       92.58     13.30 o 
  -4   8   3      167.42      200.84     17.61 o 
  -3   8   3       14.39       15.91      3.54 o 
  -2   8   3       11.71        4.87      3.92 o 
  -1   8   3        0.22        1.55      2.30 o 
   0   8   3      512.56      509.15     25.62 o 
   1   8   3      101.62      105.07     11.98 o 
   2   8   3        1.13        1.11      1.77 o 
  -7   9   3      128.93      139.34     21.97 o 
  -6   9   3       78.33       73.05     16.49 o 
  -5   9   3       76.22       92.09     15.38 o 
  -4   9   3       39.93       30.26     18.43 o 
  -3   9   3       11.33        9.18      7.73 o 
  -2   9   3      212.65      229.00     21.77 o 
  -1   9   3       36.41       30.93      7.88 o 
   0   9   3      109.96      122.77     10.81 o 
  -5  10   3        4.56        4.64      7.26 o 
  -4  10   3        0.68        0.34      5.74 o 
  -3  10   3       13.07       12.24     13.14 o 
  -2  10   3      224.17      242.66     28.52 o 
  -1 -11   4       72.80       74.99      9.46 o 
   0 -11   4       17.63       11.13      9.59 o 
   1 -11   4        6.96        4.52      6.31 o 
   2 -11   4      107.58       95.11     10.72 o 
   3 -11   4       74.84       76.57     11.91 o 
   4 -11   4       87.79       84.04     14.07 o 
  -3 -10   4       11.13        8.62      9.73 o 
  -2 -10   4      585.53      614.03     27.88 o 
  -1 -10   4      118.92      124.24     12.92 o 
   0 -10   4       41.57       34.13      6.90 o 
   1 -10   4       55.74       46.81     11.80 o 
   2 -10   4       68.76       65.06     10.72 o 
   3 -10   4       92.06      100.85     12.33 o 
   4 -10   4       88.58       99.70     12.67 o 
   5 -10   4       22.51       17.26      7.49 o 
   6 -10   4        0.06        1.51      3.28 o 
  -4  -9   4      312.68      312.81     19.73 o 
  -3  -9   4      659.01      584.02    118.17 o 
  -2  -9   4      139.80      129.28     11.25 o 
  -1  -9   4      103.66       99.26      9.10 o 
   0  -9   4        0.19        1.64      3.08 o 
   1  -9   4      115.43      116.01     12.89 o 
   2  -9   4       26.60       41.30     20.56 o 
   3  -9   4        4.42        3.61      5.84 o 
   4  -9   4       43.33       29.88      6.82 o 
   5  -9   4       34.98       24.84      7.79 o 
   6  -9   4        8.42       14.45     17.60 o 
   7  -9   4        3.09        3.11      6.38 o 
  -6  -8   4      110.29      134.12     26.05 o 
  -5  -8   4       60.62       65.18      8.38 o 
  -4  -8   4       22.72       18.90      5.49 o 
  -3  -8   4       58.83       58.98      6.63 o 
  -2  -8   4        2.27        0.81      2.72 o 
  -1  -8   4      224.63      221.22     15.40 o 
   0  -8   4        5.01        9.19      5.91 o 
   1  -8   4       31.85       32.70     18.25 o 
   2  -8   4       21.82       17.60     12.31 o 
   3  -8   4       19.04       18.94     16.90 o 
   4  -8   4       56.58       65.41     10.63 o 
   5  -8   4       66.56       59.74      9.48 o 
   6  -8   4       17.05       18.05     22.37 o 
   7  -8   4       22.44       16.16     20.24 o 
  -7  -7   4        0.10        4.41      9.23 o 
  -6  -7   4       95.41       92.01      9.34 o 
  -5  -7   4        6.01        7.25      5.41 o 
  -4  -7   4       45.60       46.05      5.41 o 
  -3  -7   4      152.38      154.00     13.31 o 
  -2  -7   4      617.84      588.20     31.03 o 
  -1  -7   4      430.33      441.46     16.75 o 
   0  -7   4        6.98        7.57      5.67 o 
   1  -7   4        0.10        0.78      3.74 o 
   2  -7   4      152.16      134.38     13.77 o 
   3  -7   4      543.13      540.55     28.13 o 
   4  -7   4      303.05      306.92     23.72 o 
   5  -7   4       64.13       59.93      8.80 o 
   6  -7   4       39.73       37.52     13.99 o 
   7  -7   4       95.40       96.92     17.12 o 
   8  -7   4      139.87      143.43     26.87 o 
  -7  -6   4      121.88      120.68     22.99 o 
  -6  -6   4      379.48      396.07     19.99 o 
  -5  -6   4      366.50      355.62     15.43 o 
  -4  -6   4      324.04      304.93     17.97 o 
  -3  -6   4      305.07      309.25     11.87 o 
  -2  -6   4      610.96      633.46     22.26 o 
  -1  -6   4      671.28      681.62     38.95 o 
   0  -6   4       81.37       90.84     11.97 o 
   1  -6   4      135.04      112.29     11.18 o 
   2  -6   4      309.57      282.60     17.23 o 
   3  -6   4      119.26      116.94     11.08 o 
   4  -6   4      136.46      140.34     13.35 o 
   5  -6   4        0.02        0.44      3.99 o 
   6  -6   4      382.35      376.39     25.28 o 
   7  -6   4       65.63       59.91     11.13 o 
   8  -6   4       37.24       30.12      9.94 o 
  -8  -5   4      528.60      553.39     56.44 o 
  -7  -5   4       12.36       12.15      9.93 o 
  -6  -5   4      155.89      143.53      8.03 o 
  -5  -5   4      483.42      487.22     18.52 o 
  -4  -5   4      149.60      153.08      7.80 o 
  -3  -5   4      395.73      384.04     14.13 o 
  -2  -5   4       65.44       72.31      5.78 o 
  -1  -5   4      135.67      161.45      8.65 o 
   0  -5   4      108.73       91.41      8.65 o 
   1  -5   4       30.40       34.63      8.36 o 
   2  -5   4      111.26      113.54     10.00 o 
   3  -5   4       63.07       92.66     16.96 o 
   4  -5   4       34.30       41.97      7.35 o 
   5  -5   4      404.75      399.05     27.98 o 
   6  -5   4       99.48       88.69     11.25 o 
   7  -5   4        0.00        1.43      3.94 o 
   8  -5   4      146.42      124.83     14.43 o 
  -9  -4   4        3.77        5.05      7.83 o 
  -8  -4   4        0.19        1.34      4.79 o 
  -7  -4   4       33.75       36.91      3.85 o 
  -6  -4   4      141.48      136.18      9.42 o 
  -5  -4   4       35.80       38.10      3.21 o 
  -4  -4   4      132.93      136.37      6.98 o 
  -3  -4   4       52.41       50.09      4.39 o 
  -2  -4   4      257.49      288.29     10.04 o 
  -1  -4   4      243.56      233.68      8.33 o 
   0  -4   4        0.01        0.70      1.72 o 
   1  -4   4      265.80      254.52      9.68 o 
   2  -4   4       14.09       16.81      3.93 o 
   3  -4   4      625.06      671.07     28.32 o 
   4  -4   4       70.69       77.98     12.36 o 
   5  -4   4      415.46      431.92     24.77 o 
   6  -4   4       18.14       17.90     18.86 o 
   7  -4   4      334.19      351.58     25.87 o 
   8  -4   4        6.78       11.69     23.41 o 
  -9  -3   4       10.13       11.28     11.70 o 
  -8  -3   4       82.31       85.14      8.08 o 
  -7  -3   4       21.96       25.13      3.88 o 
  -6  -3   4      214.58      212.96     10.78 o 
  -5  -3   4       15.06       15.61      2.00 o 
  -4  -3   4      511.19      519.18     12.98 o 
  -3  -3   4     2344.34     2495.35     38.82 o 
  -2  -3   4        0.31        0.66      0.79 o 
  -1  -3   4       58.76       56.61      3.07 o 
   0  -3   4        2.10        3.08      1.82 o 
   1  -3   4      129.64      117.25      5.37 o 
   2  -3   4     6007.48     6820.68    187.51 o 
   3  -3   4       75.28       72.90      7.83 o 
   4  -3   4      111.69      112.25      9.99 o 
   5  -3   4       19.64       17.10      7.34 o 
   6  -3   4      120.59      120.20     11.30 o 
   7  -3   4      619.03      623.06     55.60 o 
   8  -3   4        5.06        3.16      9.77 o 
 -10  -2   4      123.96      165.92     27.62 o 
  -9  -2   4       15.33       19.13     23.82 o 
  -8  -2   4       32.60       41.76      4.14 o 
  -7  -2   4      250.78      229.41     11.52 o 
  -6  -2   4       20.69       16.61      1.81 o 
  -5  -2   4     4690.41     5014.40    215.48 o 
  -4  -2   4      246.44      242.86      7.84 o 
  -3  -2   4      488.40      486.66     11.19 o 
  -2  -2   4      322.62      301.51      4.99 o 
  -1  -2   4      109.33       99.49      3.04 o 
   0  -2   4      816.34      798.10     11.89 o 
   1  -2   4      302.71      276.36      9.05 o 
   2  -2   4     1786.67     1795.13    125.26 o 
   3  -2   4        1.99        1.36      1.27 o 
   4  -2   4       45.25       36.98      4.50 o 
   5  -2   4      214.11      231.60     15.74 o 
   6  -2   4      118.15      119.22      9.64 o 
   7  -2   4       65.49       62.67     15.70 o 
   8  -2   4        7.25        6.15     10.97 o 
 -10  -1   4      206.05      218.58     27.42 o 
  -9  -1   4       10.84       14.51     12.85 o 
  -8  -1   4       37.86       37.50      3.95 o 
  -7  -1   4     1085.16      994.19     26.86 o 
  -6  -1   4       23.48       15.80      2.01 o 
  -5  -1   4      391.46      359.30     10.75 o 
  -4  -1   4       19.73       15.67      3.18 o 
  -3  -1   4       43.70       52.43      5.83 o 
  -2  -1   4      138.54      139.57      2.97 o 
  -1  -1   4     1495.80     1471.62     28.90 o 
   0  -1   4       82.10       88.80      3.59 o 
   1  -1   4       68.85       63.20      3.50 o 
   2  -1   4      589.39      647.00     14.46 o 
   3  -1   4      743.93      809.18     23.32 o 
   4  -1   4      703.25      711.34     21.72 o 
   5  -1   4        8.10        7.10      5.90 o 
   6  -1   4        9.74        7.48      7.36 o 
   7  -1   4        2.74        2.90     12.53 o 
   8  -1   4      216.98      240.00     39.92 o 
 -10   0   4       56.25       53.22     11.92 o 
  -9   0   4        5.01        4.68      4.93 o 
  -8   0   4     1357.27     1372.78     52.24 o 
  -7   0   4       73.97       77.73      5.70 o 
  -6   0   4       99.38      101.05      5.35 o 
  -5   0   4      337.73      348.11      9.68 o 
  -4   0   4      903.22      957.73     12.95 o 
  -3   0   4     6057.58     6842.81     99.04 o 
  -2   0   4      738.29      743.31     15.28 o 
  -1   0   4      334.91      345.39      7.42 o 
   0   0   4       34.57       42.20      2.70 o 
   1   0   4      387.05      361.36      8.47 o 
   2   0   4     1614.07     1700.93     67.42 o 
   3   0   4        0.06        0.26      1.19 o 
   4   0   4       15.39       13.31      3.45 o 
   5   0   4      126.11      120.29      7.53 o 
   6   0   4       86.60       85.37     16.17 o 
   7   0   4      361.77      407.98     39.08 o 
 -10   1   4       63.83       66.36      9.00 o 
  -9   1   4      597.21      582.24     29.20 o 
  -8   1   4      990.86     1031.62     45.91 o 
  -7   1   4        0.00        0.46      1.20 o 
  -6   1   4       74.64       61.04      4.22 o 
  -5   1   4     2151.10     2263.72     45.21 o 
  -4   1   4     1952.52     2355.69     69.19 o 
  -3   1   4     1020.45      990.40     21.05 o 
  -2   1   4      168.96      156.19      4.64 o 
  -1   1   4     1396.35     1394.10     36.78 o 
   0   1   4     1988.49     2024.80     75.99 o 
   1   1   4        7.52       12.74      1.99 o 
   2   1   4      259.63      243.50      9.00 o 
   3   1   4       56.89       54.56      6.36 o 
   4   1   4      264.45      239.89      9.95 o 
   5   1   4      389.22      379.87     31.02 o 
   6   1   4        0.20        1.14      8.48 o 
   7   1   4        1.48        2.03      6.24 o 
 -10   2   4      580.27      630.10     39.49 o 
  -9   2   4       35.18       36.13      8.85 o 
  -8   2   4       34.05       36.93      7.83 o 
  -7   2   4      189.44      193.94     14.05 o 
  -6   2   4      279.91      278.84      9.43 o 
  -5   2   4      555.24      519.60     13.52 o 
  -4   2   4       56.46       62.45      2.61 o 
  -3   2   4       14.89       13.35      2.02 o 
  -2   2   4      178.89      187.11      7.27 o 
  -1   2   4     1541.40     1564.19     63.56 o 
   0   2   4     1209.14     1186.62     24.90 o 
   1   2   4        1.33        1.87      1.41 o 
   2   2   4       15.27       10.23      3.83 o 
   3   2   4       76.95       69.87      4.64 o 
   4   2   4      509.51      462.46     49.09 o 
   5   2   4      362.09      357.58     31.71 o 
   6   2   4        6.98        5.84     13.02 o 
 -10   3   4        1.74        4.01      9.06 o 
  -9   3   4       84.39       79.45     18.22 o 
  -8   3   4      107.24      103.64     12.57 o 
  -7   3   4      244.40      217.36     15.90 o 
  -6   3   4       45.13       38.22      5.74 o 
  -5   3   4      146.46      167.71     13.87 o 
  -4   3   4       16.38       18.98      4.18 o 
  -3   3   4     2017.67     2050.87     44.23 o 
  -2   3   4      231.04      277.84      9.88 o 
  -1   3   4     1312.97     1329.84     34.16 o 
   0   3   4      491.31      534.49     21.30 o 
   1   3   4      329.33      290.87     12.28 o 
   2   3   4      164.24      142.40      6.42 o 
   3   3   4      407.22      381.45     18.57 o 
   4   3   4     1015.50     1025.78     55.30 o 
   5   3   4       25.33       27.33     30.44 o 
   6   3   4        7.26        9.11      8.71 o 
 -10   4   4       71.65       71.21     11.79 o 
  -9   4   4        2.84        2.58      3.52 o 
  -7   4   4      257.05      247.24     16.85 o 
  -5   4   4     1320.50     1315.42     48.74 o 
  -4   4   4        0.20        1.82      3.54 o 
  -3   4   4     1355.03     1315.80     32.87 o 
  -2   4   4        0.19        0.89      0.85 o 
  -1   4   4       29.32       17.51      8.48 o 
   0   4   4      514.79      479.65     24.44 o 
   1   4   4      328.74      332.56     15.75 o 
   2   4   4      948.22      894.11     59.30 o 
   3   4   4      115.73      117.53      6.83 o 
   4   4   4      194.17      167.66     21.80 o 
   5   4   4        2.29        3.74      4.67 o 
 -10   5   4      606.69      616.75     56.84 o 
  -9   5   4        0.34        1.28      6.45 o 
  -8   5   4       49.72       45.99     42.37 o 
  -7   5   4       40.39       41.59     11.81 o 
  -6   5   4       84.99       74.70     14.17 o 
  -5   5   4     1688.49     1717.39     51.45 o 
  -4   5   4      161.69      180.40     13.95 o 
  -3   5   4       42.02       35.30      8.37 o 
  -2   5   4        4.40        3.87      2.26 o 
  -1   5   4      192.11      195.96     21.44 o 
   0   5   4      284.39      260.29     15.45 o 
   1   5   4      188.40      196.08     15.14 o 
   2   5   4        3.60        4.33      3.50 o 
   3   5   4      181.79      168.04     21.39 o 
   4   5   4       95.14       82.27     14.94 o 
 -10   6   4      248.44      250.48     38.57 o 
  -9   6   4        4.19        2.64      6.39 o 
  -8   6   4      190.54      192.93     28.55 o 
  -7   6   4      166.09      167.64     15.00 o 
  -6   6   4     2108.50     2170.95     71.27 o 
  -5   6   4       26.86       29.75      9.04 o 
  -4   6   4       18.31       22.58     13.51 o 
  -3   6   4       18.07       17.83      2.81 o 
  -2   6   4       28.89       31.36      4.76 o 
  -1   6   4      754.03      763.27     57.26 o 
   0   6   4       79.11       77.75      7.94 o 
   1   6   4      201.76      201.93     14.50 o 
   2   6   4      404.77      435.28     46.97 o 
   3   6   4       61.74       60.90     13.03 o 
  -9   7   4       41.16       36.74     11.96 o 
  -8   7   4      682.48      668.98     47.77 o 
  -7   7   4        5.26        6.76      6.94 o 
  -6   7   4        3.47        2.83      3.82 o 
  -5   7   4        2.01        4.14      7.01 o 
  -4   7   4        1.52        2.72      2.90 o 
  -3   7   4      146.99      171.34     23.10 o 
  -2   7   4       52.33       35.41     18.14 o 
  -1   7   4      101.93      105.62     11.53 o 
   0   7   4      172.11      149.48     13.79 o 
   1   7   4        9.13        8.08      7.47 o 
   2   7   4      212.64      241.36     29.89 o 
  -8   8   4       41.21       37.72     10.57 o 
  -7   8   4      253.82      264.69     21.95 o 
  -6   8   4        6.05        6.56     11.29 o 
  -5   8   4      127.00      145.46     16.89 o 
  -4   8   4        0.03        1.16      5.84 o 
  -3   8   4       61.20       51.36     16.50 o 
  -2   8   4       69.68       57.95      9.72 o 
  -1   8   4        1.10        0.74      4.21 o 
   0   8   4       16.75       29.69     11.83 o 
   1   8   4       42.07       43.44     12.50 o 
  -7   9   4       62.45       84.93     15.31 o 
  -6   9   4       42.16       39.54     30.92 o 
  -5   9   4       47.16       50.60     33.25 o 
  -4   9   4       57.87       60.66     10.13 o 
  -3   9   4      309.11      317.47     26.77 o 
  -2   9   4       79.58       93.63     13.49 o 
  -1   9   4       39.80       41.04     10.61 o 
  -1 -11   5       27.57       19.47     15.46 o 
   0 -11   5       67.76       66.26      8.77 o 
   1 -11   5       90.12       82.57     10.84 o 
   2 -11   5      107.90      102.06     14.47 o 
   3 -11   5       73.76       88.65     14.10 o 
  -3 -10   5        5.54        5.30      5.34 o 
  -2 -10   5       59.87       78.14     10.61 o 
  -1 -10   5       18.01       20.36     16.06 o 
   0 -10   5      111.87      110.82     11.96 o 
   1 -10   5      588.04      572.91     35.85 o 
   2 -10   5       88.20       95.11     13.42 o 
   3 -10   5      182.16      159.19     18.14 o 
   4 -10   5       95.43       81.00     11.23 o 
   5 -10   5      123.56      109.67     14.70 o 
  -5  -9   5      195.13      181.07     33.07 o 
  -4  -9   5      368.95      426.50     31.08 o 
  -3  -9   5       12.45       10.62      6.80 o 
  -2  -9   5        8.32        6.96      6.42 o 
  -1  -9   5       16.99       19.73     13.18 o 
   0  -9   5      729.97      733.88     34.96 o 
   1  -9   5      514.65      513.74     29.44 o 
   2  -9   5      127.10      104.76     13.22 o 
   3  -9   5      264.76      234.49     19.58 o 
   4  -9   5        3.76        6.75      5.89 o 
   5  -9   5      435.27      439.02     28.34 o 
   6  -9   5        2.91        6.28      9.49 o 
  -6  -8   5      280.69      323.39     55.16 o 
  -5  -8   5       95.45       99.61      7.90 o 
  -4  -8   5       52.34       40.29      6.00 o 
  -3  -8   5        0.18        0.38      2.67 o 
  -2  -8   5      105.42      104.88      8.82 o 
  -1  -8   5       19.99       29.12     17.83 o 
   0  -8   5      698.60      733.55     47.24 o 
   1  -8   5        1.46        2.60      4.00 o 
   2  -8   5       12.37       12.43     11.61 o 
   3  -8   5      219.94      222.92     18.53 o 
   4  -8   5       77.53       69.60     11.55 o 
   5  -8   5      330.04      360.34     27.10 o 
   6  -8   5        0.37        0.66      3.73 o 
   7  -8   5        0.04        0.03      4.91 o 
  -7  -7   5      429.64      453.21     67.92 o 
  -6  -7   5       30.77       38.66     21.38 o 
  -5  -7   5        2.57        1.09      2.50 o 
  -4  -7   5        1.42        0.66      1.85 o 
  -3  -7   5       54.47       57.58      6.13 o 
  -2  -7   5      805.74      844.52     31.98 o 
  -1  -7   5       26.12       33.53     19.70 o 
   0  -7   5      141.55      128.50     12.72 o 
   1  -7   5       41.02       45.23      8.94 o 
   2  -7   5       10.23        6.77      6.33 o 
   3  -7   5      473.34      484.50     33.48 o 
   4  -7   5        0.22        1.01      5.15 o 
   5  -7   5       13.90       18.17     18.40 o 
   6  -7   5       56.10       56.22     10.91 o 
   7  -7   5        7.93       12.44     18.26 o 
  -7  -6   5       22.84       33.63     46.32 o 
  -6  -6   5       77.01       69.51      5.89 o 
  -5  -6   5       17.55       14.25      4.02 o 
  -4  -6   5      878.78      868.45     39.89 o 
  -3  -6   5      438.05      458.70     16.89 o 
  -2  -6   5      143.37      144.96     10.51 o 
  -1  -6   5      409.23      443.56     23.50 o 
   0  -6   5       45.59       57.42     11.14 o 
   1  -6   5     1331.83     1395.65     60.16 o 
   2  -6   5       10.89       13.14     10.99 o 
   3  -6   5       35.78       38.49      6.01 o 
   4  -6   5      309.56      293.69     18.96 o 
   5  -6   5       43.60       45.86     11.50 o 
   6  -6   5        4.06       11.67     12.43 o 
   7  -6   5       92.48       90.20     11.93 o 
  -8  -5   5        6.60        9.63     13.70 o 
  -7  -5   5        0.79        1.20      2.78 o 
  -6  -5   5       25.02       36.30      3.80 o 
  -5  -5   5      112.23      106.82      6.69 o 
  -4  -5   5       66.12       60.13      4.50 o 
  -3  -5   5       37.65       36.71      3.61 o 
  -2  -5   5       73.50       67.31      5.58 o 
  -1  -5   5     1467.32     1544.94     42.76 o 
   0  -5   5      340.27      323.40     17.43 o 
   1  -5   5      173.36      158.42      9.67 o 
   2  -5   5      187.01      190.49     11.38 o 
   3  -5   5     1706.35     1695.52     56.41 o 
   4  -5   5       23.38       31.03     21.29 o 
   5  -5   5     1593.18     1663.55     77.26 o 
   6  -5   5      259.87      249.04     20.33 o 
   7  -5   5        5.70        6.28      6.11 o 
  -9  -4   5       35.68       42.71     13.05 o 
  -8  -4   5       34.38       42.16     12.71 o 
  -7  -4   5       47.87       48.88      4.12 o 
  -6  -4   5       17.40       19.87      2.86 o 
  -5  -4   5       76.88       74.81      4.19 o 
  -4  -4   5       20.91       23.22      2.87 o 
  -3  -4   5       59.22       55.61      3.18 o 
  -2  -4   5     3366.91     3442.47    101.21 o 
  -1  -4   5      360.70      334.53     12.13 o 
   0  -4   5        9.44       16.53      3.95 o 
   1  -4   5        0.18        3.46      2.60 o 
   2  -4   5       94.56       97.47     10.28 o 
   3  -4   5     4143.35     4800.38    171.31 o 
   4  -4   5      334.88      356.54     21.88 o 
   5  -4   5      344.49      356.06     23.05 o 
   6  -4   5       17.28       14.42     15.13 o 
   7  -4   5       82.51       82.62     11.13 o 
  -9  -3   5      259.44      289.39     28.38 o 
  -8  -3   5       87.80      101.42      9.64 o 
  -7  -3   5      364.92      288.41     49.32 o 
  -6  -3   5       22.37       26.98      2.98 o 
  -5  -3   5      445.17      447.23     21.00 o 
  -4  -3   5      432.29      429.40     19.15 o 
  -3  -3   5      100.95       88.17      3.82 o 
  -2  -3   5       76.46       73.02      3.83 o 
  -1  -3   5      256.70      239.14      7.06 o 
   0  -3   5      633.65      593.63     12.41 o 
   1  -3   5     1420.49     1387.63    163.05 o 
   2  -3   5      647.15      657.12     27.28 o 
   3  -3   5        6.86        6.66      5.10 o 
   4  -3   5       49.68       52.15      9.54 o 
   5  -3   5       20.41       19.65     15.96 o 
   6  -3   5       12.11       20.91      6.39 o 
   7  -3   5      158.22      166.38     24.35 o 
 -10  -2   5        5.60        3.88      9.31 o 
  -9  -2   5      673.53      713.67     72.95 o 
  -8  -2   5      453.86      412.99     29.68 o 
  -7  -2   5     2929.84     2932.89    110.36 o 
  -6  -2   5       53.77       45.75      2.51 o 
  -5  -2   5      154.43      149.74     11.42 o 
  -4  -2   5     1322.19     1292.73     41.22 o 
  -3  -2   5       61.83       53.60      5.39 o 
  -2  -2   5      432.07      407.98      6.29 o 
  -1  -2   5       61.76       56.30      3.22 o 
   0  -2   5        0.10        3.49      2.16 o 
   1  -2   5      323.66      370.39     15.06 o 
   2  -2   5      355.50      413.64     19.12 o 
   3  -2   5        3.76        2.20      4.39 o 
   4  -2   5        0.96        0.22      3.50 o 
   5  -2   5      309.60      336.13     20.13 o 
   6  -2   5       14.18        9.28      9.05 o 
   7  -2   5        0.22        2.14     10.44 o 
 -10  -1   5       11.10        6.70      9.25 o 
  -9  -1   5       77.36       60.96      8.13 o 
  -8  -1   5       17.79       26.69      5.65 o 
  -7  -1   5      179.54      168.09      8.04 o 
  -6  -1   5      558.96      541.41     15.35 o 
  -5  -1   5      166.64      150.69      9.35 o 
  -4  -1   5        0.56        4.46      3.88 o 
  -3  -1   5     1084.17     1216.55     45.51 o 
  -2  -1   5      315.83      303.91     18.35 o 
  -1  -1   5      178.27      145.23      4.88 o 
   0  -1   5     1298.48     1333.70     40.57 o 
   1  -1   5        0.73        1.33      2.46 o 
   2  -1   5        3.99        3.37      2.40 o 
   3  -1   5      462.42      463.34     20.44 o 
   4  -1   5       31.58       31.76      4.47 o 
   5  -1   5        0.00        1.19      2.53 o 
   6  -1   5       36.64       35.49     50.52 o 
   7  -1   5        0.01        1.83      6.91 o 
 -10   0   5        5.54        4.53      7.28 o 
  -9   0   5       50.04       53.52      6.42 o 
  -8   0   5       19.65       23.94      4.79 o 
  -7   0   5      701.75      722.62     23.62 o 
  -6   0   5      219.96      197.44      8.49 o 
  -5   0   5      143.29      159.87      5.56 o 
  -4   0   5       97.93       81.23      3.89 o 
  -3   0   5      101.53       87.00      3.34 o 
  -2   0   5     1119.87     1105.87     12.51 o 
  -1   0   5       68.86       67.28      4.18 o 
   0   0   5      636.21      663.40     22.01 o 
   1   0   5     1732.31     1817.04    131.02 o 
   2   0   5       99.27       93.44      5.95 o 
   3   0   5       12.97       10.11      6.00 o 
   4   0   5       36.30       37.87      4.45 o 
   5   0   5      293.28      300.44     27.53 o 
   6   0   5      155.21      159.95     23.83 o 
   7   0   5       85.71       79.74     20.11 o 
 -10   1   5       85.76       78.35      8.34 o 
  -9   1   5       31.64       42.89      7.11 o 
  -8   1   5        3.43        4.59      3.56 o 
  -7   1   5        1.69        0.67      0.61 o 
  -6   1   5      284.08      276.10     11.62 o 
  -5   1   5       92.59       95.58      4.83 o 
  -4   1   5       32.72       23.16      2.55 o 
  -3   1   5      521.17      515.84      9.41 o 
  -2   1   5        0.03        1.18      1.75 o 
  -1   1   5      459.33      475.09     18.51 o 
   0   1   5      161.73      153.79      9.02 o 
   1   1   5      375.92      345.89     12.63 o 
   2   1   5      696.57      669.15     19.18 o 
   3   1   5       91.11       87.97      8.89 o 
   4   1   5       18.18       25.19      5.44 o 
   5   1   5      480.00      474.03     51.36 o 
   6   1   5       72.70       88.09     17.93 o 
 -10   2   5        8.24        5.26      9.78 o 
  -9   2   5       25.27       22.40      6.48 o 
  -8   2   5       65.93       59.80      6.49 o 
  -7   2   5       67.90       57.14      4.87 o 
  -6   2   5      324.16      306.22      9.57 o 
  -5   2   5      475.78      486.33     16.93 o 
  -4   2   5      321.46      350.21     11.16 o 
  -3   2   5      143.31      159.16      6.89 o 
  -2   2   5       13.28       13.20      4.26 o 
  -1   2   5      908.75      871.67     27.72 o 
   0   2   5      757.70      754.45     26.73 o 
   1   2   5      167.29      155.01      9.29 o 
   2   2   5       73.51       68.18      5.38 o 
   3   2   5      926.04      939.62     51.57 o 
   4   2   5      420.38      465.35     37.57 o 
   5   2   5       72.21       75.47     17.97 o 
   6   2   5      106.55      112.30     22.31 o 
 -10   3   5        1.40        0.20      5.60 o 
  -9   3   5      144.75      148.72     18.60 o 
  -8   3   5      208.53      201.27     20.06 o 
  -7   3   5      168.37      161.95      9.44 o 
  -6   3   5      919.49      977.29     18.65 o 
  -5   3   5      439.95      498.73     21.85 o 
  -4   3   5      588.30      571.88     25.63 o 
  -3   3   5      335.20      346.90     11.16 o 
  -2   3   5      184.96      180.15      7.88 o 
  -1   3   5       27.02       27.96      3.28 o 
   0   3   5       14.48       17.38     11.76 o 
   1   3   5      462.31      404.24     37.54 o 
   2   3   5     1146.33     1195.75     63.69 o 
   3   3   5       81.63       76.21      5.99 o 
   4   3   5      452.05      459.90     41.85 o 
   5   3   5      247.41      269.95     32.30 o 
 -10   4   5        7.51        5.13      9.99 o 
  -9   4   5       66.22       77.47     11.98 o 
  -8   4   5      219.31      210.73     21.10 o 
  -7   4   5        6.14        6.93      4.74 o 
  -6   4   5      118.80      129.68     11.61 o 
  -5   4   5       17.84       19.26     12.91 o 
  -4   4   5        1.04        1.00      3.22 o 
  -3   4   5      191.69      186.84     12.58 o 
  -2   4   5       55.68       53.70      5.48 o 
  -1   4   5      225.29      232.16     12.36 o 
   0   4   5        5.63       11.68      8.57 o 
   1   4   5       31.84       31.75      5.46 o 
   2   4   5      270.89      253.53     18.48 o 
   3   4   5       44.19       40.77     26.56 o 
   4   4   5       25.37       29.24     35.43 o 
 -10   5   5      103.09      101.51     19.49 o 
  -9   5   5       68.94       64.60     14.10 o 
  -8   5   5       68.66       66.96      9.26 o 
  -7   5   5      168.77      157.09     19.36 o 
  -6   5   5       47.09       45.91      8.89 o 
  -5   5   5       27.99       27.47     19.73 o 
  -4   5   5      135.05      123.14     11.58 o 
  -3   5   5       65.67       73.92      9.27 o 
  -2   5   5       27.83       28.57      5.12 o 
  -1   5   5      223.43      233.10     19.83 o 
   0   5   5        3.54        3.64      4.19 o 
   1   5   5       56.20       59.04      9.02 o 
   2   5   5        1.35        0.73      2.28 o 
   3   5   5      237.61      240.37     26.11 o 
  -9   6   5        0.30        1.28      3.52 o 
  -8   6   5      303.77      307.62     26.03 o 
  -7   6   5      153.18      139.78     17.04 o 
  -6   6   5       88.94       99.52     11.48 o 
  -5   6   5       96.67       85.64     10.36 o 
  -4   6   5       78.80       86.60     10.40 o 
  -3   6   5      124.64      142.30     18.97 o 
  -2   6   5       33.28       26.87     16.93 o 
  -1   6   5      377.87      378.69     21.22 o 
   0   6   5        5.81        4.73      5.09 o 
   1   6   5      102.73      117.58     11.03 o 
   2   6   5      136.01      139.90     19.67 o 
  -9   7   5       35.67       39.76     12.18 o 
  -8   7   5      111.36      111.65     15.07 o 
  -7   7   5       63.60       58.28     15.11 o 
  -6   7   5       20.15       34.32     22.62 o 
  -5   7   5       13.38       12.03      8.76 o 
  -4   7   5      109.35      104.08     12.65 o 
  -3   7   5      379.73      394.57     26.54 o 
  -2   7   5      147.59      133.26     16.67 o 
  -1   7   5      107.83      120.62     12.86 o 
   0   7   5        0.09        0.21      3.32 o 
   1   7   5      109.99      117.51     20.08 o 
  -8   8   5        2.11        3.59      4.82 o 
  -7   8   5       79.13       84.49     13.75 o 
  -6   8   5      180.29      169.70     17.00 o 
  -5   8   5        7.45        5.15      6.05 o 
  -4   8   5        1.70        4.60      4.96 o 
  -3   8   5       22.81       24.43      9.14 o 
  -2   8   5       72.95       97.40     11.45 o 
  -1   8   5      195.16      181.70     18.62 o 
   0   8   5        2.12        3.40      6.48 o 
  -6   9   5      231.12      263.05     29.28 o 
  -5   9   5       31.15       24.99     23.87 o 
  -4   9   5       69.05       83.21     14.26 o 
  -3   9   5       93.48       93.28     14.50 o 
  -1 -11   6       87.54       93.57     11.76 o 
   0 -11   6       11.77        5.47      7.07 o 
   1 -11   6      127.43      123.73     17.45 o 
   2 -11   6       11.54       17.96     17.71 o 
  -3 -10   6      316.89      349.20     35.77 o 
  -2 -10   6      116.09      112.24     10.78 o 
  -1 -10   6        3.21        2.62      3.38 o 
   0 -10   6       11.46        6.95      5.86 o 
   1 -10   6       34.40       26.83     21.34 o 
   2 -10   6      183.45      209.04     19.53 o 
   3 -10   6        1.49        1.21      4.50 o 
   4 -10   6        7.58        6.64     12.59 o 
  -5  -9   6      129.18      159.25     19.86 o 
  -4  -9   6       37.99       35.76     23.72 o 
  -3  -9   6      162.54      159.84     13.26 o 
  -2  -9   6        5.05        4.38      4.90 o 
  -1  -9   6      123.30      117.46     12.23 o 
   0  -9   6      325.56      340.87     25.06 o 
   1  -9   6        8.31        8.20      7.94 o 
   2  -9   6       49.54       55.40     14.22 o 
   3  -9   6       14.64       11.35     16.13 o 
   4  -9   6       45.64       57.29     11.13 o 
   5  -9   6       73.83       85.85     12.34 o 
  -6  -8   6        9.62       14.30     27.71 o 
  -5  -8   6      381.85      411.23     25.90 o 
  -4  -8   6        0.08        0.23      2.70 o 
  -3  -8   6       16.14       16.87      5.01 o 
  -2  -8   6       49.58       58.26      7.10 o 
  -1  -8   6      239.86      239.20     24.39 o 
   0  -8   6      147.31      151.15     15.03 o 
   1  -8   6        6.69        6.91      6.44 o 
   2  -8   6       75.70       86.61     11.37 o 
   3  -8   6        0.31        1.79      6.48 o 
   4  -8   6      135.04      142.21     18.20 o 
   5  -8   6       22.80       28.96     10.44 o 
   6  -8   6       35.94       38.37     12.41 o 
  -7  -7   6      144.64      157.68     28.93 o 
  -6  -7   6       30.27       30.75      8.37 o 
  -5  -7   6        8.06        8.12      6.98 o 
  -4  -7   6        0.89        1.32      1.77 o 
  -3  -7   6      560.70      549.84     49.11 o 
  -2  -7   6       80.18       78.36      7.46 o 
  -1  -7   6      141.84      133.59     13.64 o 
   0  -7   6       63.90       59.36      9.52 o 
   1  -7   6       55.95       56.12     10.67 o 
   2  -7   6      325.18      343.63     26.51 o 
   3  -7   6      117.38      117.94     14.57 o 
   4  -7   6        1.10        2.95      2.94 o 
   5  -7   6       43.80       50.63      8.24 o 
   6  -7   6        1.47        2.13      3.42 o 
  -8  -6   6       55.35       59.68     47.56 o 
  -7  -6   6       25.42       24.76      6.31 o 
  -6  -6   6        9.65       10.23      8.71 o 
  -5  -6   6      682.20      652.57     32.62 o 
  -4  -6   6      348.82      358.80     19.21 o 
  -3  -6   6      397.80      385.22     23.06 o 
  -2  -6   6        6.41        4.16      3.06 o 
  -1  -6   6       70.64       73.60      9.44 o 
   0  -6   6       24.33       29.21     20.60 o 
   1  -6   6      128.75      125.78     11.70 o 
   2  -6   6        0.83        1.23      2.52 o 
   3  -6   6      531.06      537.35     29.29 o 
   4  -6   6       77.95       70.55     10.81 o 
   5  -6   6        4.37        4.04      8.78 o 
   6  -6   6      100.92       87.46     12.41 o 
   7  -6   6       18.62       16.15     22.19 o 
  -8  -5   6       14.98       15.23     28.49 o 
  -7  -5   6       41.28       42.50      6.68 o 
  -6  -5   6       30.00       33.03      8.40 o 
  -5  -5   6      176.65      174.96     10.13 o 
  -4  -5   6        9.53        9.63      2.07 o 
  -3  -5   6      138.16      133.82      6.05 o 
  -2  -5   6       22.46       19.93      4.08 o 
  -1  -5   6        3.62        5.43      4.03 o 
   0  -5   6      438.49      449.73     22.51 o 
   1  -5   6      117.68      118.32      8.80 o 
   2  -5   6        1.20        0.90      1.94 o 
   3  -5   6      564.81      536.71     28.29 o 
   4  -5   6      248.11      233.60     19.12 o 
   5  -5   6       28.56       36.18     28.45 o 
   6  -5   6        1.38        2.96      4.68 o 
   7  -5   6      146.24      172.89     23.91 o 
  -9  -4   6        5.66        6.53     12.05 o 
  -8  -4   6       46.52       45.33      9.00 o 
  -7  -4   6      120.99      133.84     16.26 o 
  -6  -4   6        9.13        9.14      8.10 o 
  -5  -4   6       27.51       31.79     16.87 o 
  -4  -4   6        2.00        2.84      3.19 o 
  -3  -4   6      364.32      330.91     15.71 o 
  -2  -4   6      327.91      304.89     11.35 o 
  -1  -4   6        2.18        2.23      1.61 o 
   0  -4   6      300.57      284.00     13.31 o 
   1  -4   6      386.08      343.84     15.88 o 
   2  -4   6      272.96      253.45     16.81 o 
   3  -4   6     1122.07     1129.87     48.76 o 
   4  -4   6        1.58        1.14      3.91 o 
   5  -4   6      198.88      217.46     16.99 o 
   6  -4   6        2.44        1.84      5.42 o 
   7  -4   6       35.67       46.95     16.17 o 
  -9  -3   6       23.16       44.04     41.99 o 
  -8  -3   6        0.62        0.91      3.25 o 
  -7  -3   6      114.34      101.16      9.47 o 
  -6  -3   6      619.22      594.57     32.83 o 
  -5  -3   6      609.95      574.93     20.03 o 
  -4  -3   6      522.35      509.26     22.17 o 
  -3  -3   6      493.74      508.55     24.75 o 
  -2  -3   6        9.09       10.19      2.59 o 
  -1  -3   6       32.00       30.26      2.93 o 
   0  -3   6      408.77      404.62     16.83 o 
   1  -3   6       72.82       72.10      9.18 o 
   2  -3   6      262.57      300.33     16.87 o 
   4  -3   6        2.74        4.06      3.70 o 
   5  -3   6       50.88       62.65      9.70 o 
   6  -3   6       34.21       39.36     11.60 o 
   7  -3   6      104.03       94.56     20.74 o 
 -10  -2   6      471.62      471.24     64.10 o 
  -9  -2   6       19.27       21.62      5.96 o 
  -8  -2   6      399.00      359.14     20.60 o 
  -7  -2   6        2.27        3.89      2.98 o 
  -6  -2   6      309.48      300.07     14.28 o 
  -5  -2   6      670.86      671.00     26.14 o 
  -4  -2   6       10.03       12.89     10.18 o 
  -3  -2   6       23.99       24.49      1.97 o 
  -2  -2   6     1068.91     1174.27     25.16 o 
  -1  -2   6        1.50        1.26      1.03 o 
   0  -2   6      956.69      984.11     89.93 o 
   1  -2   6       26.78       33.20      5.10 o 
   2  -2   6       21.52       21.09      6.96 o 
   3  -2   6       20.20       20.08      6.36 o 
   4  -2   6       43.38       46.84      7.04 o 
   5  -2   6       92.89       96.80     10.88 o 
   6  -2   6       53.57       52.90     13.76 o 
 -10  -1   6       69.55       79.57     13.98 o 
  -9  -1   6       20.84       21.50     10.48 o 
  -8  -1   6       81.25       80.22      8.03 o 
  -7  -1   6     1764.38     1839.19     98.28 o 
  -6  -1   6       10.66        8.53      5.22 o 
  -5  -1   6        2.75        3.48      3.71 o 
  -4  -1   6       58.20       56.92      3.24 o 
  -3  -1   6      454.30      432.26     13.23 o 
  -2  -1   6     1395.91     1401.66     29.90 o 
  -1  -1   6       14.99       15.69      3.57 o 
   0  -1   6     1232.75     1310.64     55.22 o 
   1  -1   6      113.33      113.14      9.06 o 
   2  -1   6      258.63      267.26     14.59 o 
   3  -1   6       16.44       23.02     16.75 o 
   4  -1   6       71.14       66.18      7.80 o 
   5  -1   6      683.73      774.84     70.51 o 
   6  -1   6      110.41      107.40     19.99 o 
 -10   0   6       78.35       89.90     13.34 o 
  -9   0   6      141.71      137.93     12.18 o 
  -8   0   6      156.49      150.93     11.64 o 
  -7   0   6       74.29       77.12      4.53 o 
  -6   0   6       57.37       55.68      3.07 o 
  -5   0   6      892.17      794.82     41.12 o 
  -4   0   6      670.51      701.74     16.60 o 
  -3   0   6      940.93     1062.77     23.13 o 
  -2   0   6        8.76       16.25      3.86 o 
  -1   0   6       40.05       38.34      4.52 o 
   0   0   6     2277.77     2192.36     81.61 o 
   1   0   6      145.51      143.79     12.17 o 
   2   0   6        1.27        3.42      2.97 o 
   3   0   6        8.57        5.89      4.91 o 
   4   0   6       39.18       35.55      5.76 o 
   5   0   6      350.76      352.09     39.20 o 
   6   0   6       86.83       90.88     20.69 o 
 -10   1   6       99.35       94.73     10.89 o 
  -9   1   6      120.24      127.36     11.15 o 
  -8   1   6      180.22      180.42      9.35 o 
  -7   1   6      314.20      302.76     10.69 o 
  -6   1   6      558.76      502.45     10.80 o 
  -5   1   6      593.83      600.52     17.57 o 
  -4   1   6      319.09      295.70     10.51 o 
  -3   1   6      508.93      504.20     14.02 o 
  -2   1   6      490.75      519.03     18.65 o 
  -1   1   6        0.17        0.81      1.89 o 
   0   1   6      438.63      437.34     21.02 o 
   1   1   6      610.73      601.65     18.63 o 
   2   1   6       88.89       90.29      9.26 o 
   3   1   6      150.92      149.65     11.34 o 
   4   1   6      121.58      135.59     18.91 o 
   5   1   6      273.12      268.72     27.22 o 
 -10   2   6       20.06       20.46      7.08 o 
  -9   2   6        0.86        1.21      6.04 o 
  -8   2   6      215.65      193.67      9.65 o 
  -7   2   6      222.51      204.85      9.94 o 
  -6   2   6      767.78      747.61     22.34 o 
  -5   2   6       14.48       19.16      2.97 o 
  -4   2   6      119.75      131.37      6.64 o 
  -3   2   6      108.23      109.43      6.27 o 
  -2   2   6     1217.87     1297.93     89.65 o 
  -1   2   6      244.70      262.81     17.04 o 
   0   2   6      924.60      925.63     22.28 o 
   1   2   6      241.38      247.93     16.36 o 
   2   2   6      609.69      579.58     26.09 o 
   3   2   6        3.58        4.54      4.57 o 
   4   2   6        0.01        0.41      6.58 o 
   5   2   6      163.39      156.06     27.22 o 
 -10   3   6       54.78       68.34     11.99 o 
  -9   3   6      191.10      177.46     14.30 o 
  -8   3   6        8.70        7.01      5.82 o 
  -7   3   6      273.55      275.91     19.90 o 
  -6   3   6      162.75      162.21     11.98 o 
  -5   3   6      575.76      578.94     19.48 o 
  -4   3   6     1094.08     1069.28     57.22 o 
  -3   3   6        3.34        5.04      2.80 o 
  -2   3   6      327.30      307.30     17.76 o 
  -1   3   6      172.11      162.67     10.11 o 
   0   3   6     1630.24     1562.26     56.96 o 
   1   3   6      127.76      115.41     10.19 o 
   2   3   6      346.07      347.59     17.53 o 
   3   3   6      183.58      175.96     23.07 o 
   4   3   6      204.40      236.64     30.94 o 
 -10   4   6       91.77       92.13     10.70 o 
  -9   4   6      159.13      150.57     14.44 o 
  -8   4   6       50.50       56.06      8.29 o 
  -7   4   6       22.65       24.71     13.18 o 
  -6   4   6        0.32        1.01      3.61 o 
  -5   4   6     1501.13     1546.76     57.83 o 
  -4   4   6      952.15      963.58     41.79 o 
  -3   4   6      284.16      273.49     19.72 o 
  -2   4   6      133.30      127.92      8.33 o 
  -1   4   6        1.86        1.31      2.94 o 
   0   4   6      541.94      537.62     26.42 o 
   1   4   6      161.17      152.34     11.61 o 
   2   4   6       84.88       78.39      7.14 o 
   3   4   6      102.51      100.37     16.31 o 
 -10   5   6      547.76      518.87     30.88 o 
  -9   5   6      272.31      280.30     19.69 o 
  -8   5   6       26.34       24.18     23.21 o 
  -7   5   6      107.86      127.64     12.66 o 
  -6   5   6       26.11       21.34     11.10 o 
  -5   5   6      993.66      959.16     42.93 o 
  -4   5   6        6.66        5.32      4.62 o 
  -3   5   6      173.90      184.67     17.22 o 
  -2   5   6      350.69      366.88     21.43 o 
  -1   5   6       44.01       54.37     13.57 o 
   0   5   6      218.63      201.88     16.83 o 
   1   5   6       12.12       12.96      4.16 o 
   2   5   6      160.21      176.46     22.55 o 
  -9   6   6      175.43      176.45     18.05 o 
  -8   6   6        1.11        1.94     10.33 o 
  -7   6   6      125.52      126.02     14.38 o 
  -6   6   6       48.83       36.84      9.19 o 
  -5   6   6        9.69       11.84     10.03 o 
  -4   6   6       45.07       59.75      8.97 o 
  -3   6   6        7.88        8.26      7.15 o 
  -2   6   6       30.49       23.34      7.17 o 
  -1   6   6       95.55       73.93      9.35 o 
   0   6   6      157.44      171.14     15.64 o 
   1   6   6        2.86        0.96      3.80 o 
  -8   7   6        1.88        1.33      3.29 o 
  -7   7   6       77.17       71.11     10.42 o 
  -6   7   6       79.18       87.71     12.93 o 
  -5   7   6      185.45      198.47     19.76 o 
  -4   7   6       28.90       30.67     26.58 o 
  -3   7   6       62.39       48.25     13.17 o 
  -2   7   6      121.47      114.16     13.08 o 
  -1   7   6        5.81        6.33      6.09 o 
   0   7   6      250.76      286.60     28.47 o 
  -7   8   6      295.07      311.05     31.84 o 
  -6   8   6      168.67      186.87     18.63 o 
  -5   8   6      120.99      116.18     14.33 o 
  -4   8   6       31.74       35.66     16.83 o 
  -3   8   6       36.26       22.68     23.30 o 
  -2   8   6      575.05      580.09     43.02 o 
  -3 -10   7       60.53       85.90     14.40 o 
  -2 -10   7       13.50       14.90     12.53 o 
  -1 -10   7      103.96       91.67     10.43 o 
   0 -10   7       36.14       35.37     30.45 o 
   1 -10   7      100.66      108.01     14.08 o 
   2 -10   7       91.94       88.50     12.39 o 
   3 -10   7        2.36        2.38      4.55 o 
  -4  -9   7       57.60       66.25     11.58 o 
  -3  -9   7       63.51       52.88      6.64 o 
  -2  -9   7       23.76       25.21      9.23 o 
  -1  -9   7        3.23        3.26      3.65 o 
   0  -9   7       85.10       74.61     11.23 o 
   1  -9   7      330.65      328.47     26.71 o 
   2  -9   7        3.77        3.68      4.19 o 
   3  -9   7       47.06       49.76     10.82 o 
   4  -9   7       43.66       46.10     11.16 o 
   5  -9   7      220.77      208.67     25.36 o 
  -6  -8   7      238.97      275.99     29.18 o 
  -5  -8   7        1.34        1.78      5.47 o 
  -4  -8   7      192.90      176.88     17.52 o 
  -3  -8   7      202.39      187.06     15.47 o 
  -2  -8   7        3.04        2.58      2.01 o 
  -1  -8   7      186.75      205.17     17.75 o 
   0  -8   7       24.68       27.14     24.98 o 
   1  -8   7        6.49        2.65      5.69 o 
   2  -8   7      429.55      475.67     29.44 o 
   3  -8   7        3.69        4.08      4.94 o 
   4  -8   7       87.15      107.85     14.24 o 
   5  -8   7       52.76       41.36      9.44 o 
  -7  -7   7        4.68        7.96     14.66 o 
  -6  -7   7        4.86        5.82     12.04 o 
  -5  -7   7       65.85       63.38     11.93 o 
  -4  -7   7       11.19       10.19      2.83 o 
  -3  -7   7      333.23      299.86     28.09 o 
  -2  -7   7      157.69      163.11     15.55 o 
  -1  -7   7       11.07       12.39     10.69 o 
   0  -7   7      456.64      486.81     35.74 o 
   1  -7   7       42.27       41.82      7.85 o 
   2  -7   7      180.23      183.53     16.60 o 
   3  -7   7       11.53       11.49     12.81 o 
   4  -7   7        0.01        1.67      3.31 o 
   5  -7   7      222.31      194.29     15.26 o 
   6  -7   7       57.11       50.39      9.25 o 
  -7  -6   7        4.02        5.41      8.52 o 
  -6  -6   7        0.85        0.35      2.76 o 
  -5  -6   7       60.44       50.07      8.53 o 
  -4  -6   7       77.37       75.69      5.42 o 
  -3  -6   7        6.14        5.86      3.33 o 
  -2  -6   7        7.35        9.21      6.92 o 
  -1  -6   7      844.08      874.04     39.54 o 
   0  -6   7      446.72      467.05     26.59 o 
   1  -6   7       16.61       12.81      8.54 o 
   2  -6   7      363.13      364.57     22.22 o 
   3  -6   7      747.61      781.50     30.72 o 
   4  -6   7     1730.54     1794.84     56.70 o 
   5  -6   7        3.68        3.35      7.75 o 
   6  -6   7       11.86       11.76     13.71 o 
  -8  -5   7      197.17      227.96     19.89 o 
  -7  -5   7       12.42       11.50      9.84 o 
  -6  -5   7      142.52      143.93     12.62 o 
  -5  -5   7       10.11        7.22      7.00 o 
  -4  -5   7       82.65       79.03      4.13 o 
  -3  -5   7      531.30      461.97     38.10 o 
  -2  -5   7      252.47      222.60     12.54 o 
  -1  -5   7      388.99      400.54     19.03 o 
   0  -5   7       13.70       15.71      8.51 o 
   1  -5   7      484.18      467.54     19.85 o 
   2  -5   7     1282.30     1349.40     45.01 o 
   3  -5   7      245.39      254.88     16.79 o 
   4  -5   7      736.95      795.17     47.45 o 
   5  -5   7        5.74       10.62     11.35 o 
   6  -5   7       33.02       32.29     12.01 o 
  -9  -4   7      389.57      398.15     56.27 o 
  -8  -4   7      822.33      886.06     32.42 o 
  -7  -4   7       45.94       52.05      9.95 o 
  -6  -4   7       28.44       29.59     19.58 o 
  -5  -4   7     1103.03     1125.88     78.11 o 
  -4  -4   7      784.37      789.35     25.89 o 
  -3  -4   7      768.28      760.50     32.09 o 
  -2  -4   7       88.27       95.17      5.78 o 
  -1  -4   7        1.85        2.84      2.20 o 
   0  -4   7      202.75      208.02     11.53 o 
   1  -4   7      213.84      200.33     11.54 o 
   2  -4   7       67.10       61.29      8.75 o 
   3  -4   7      329.16      302.97     22.87 o 
   4  -4   7       67.00       64.69      9.86 o 
   5  -4   7       23.33       21.66     20.58 o 
   6  -4   7       81.37       91.18     11.78 o 
  -9  -3   7       68.55       58.20      7.98 o 
  -8  -3   7      489.89      520.67     31.86 o 
  -7  -3   7       20.15       17.75     12.92 o 
  -6  -3   7     1835.25     1835.31     99.35 o 
  -5  -3   7        8.30       10.51      8.55 o 
  -4  -3   7        0.07        0.72      3.16 o 
  -3  -3   7      252.25      236.36      7.77 o 
  -2  -3   7      117.04      116.29      5.54 o 
  -1  -3   7      348.39      316.85     14.61 o 
   0  -3   7       80.95       89.49      7.65 o 
   1  -3   7        5.49        6.12      4.99 o 
   2  -3   7       12.77       21.47     16.46 o 
   3  -3   7        6.87        9.35      8.17 o 
   4  -3   7       52.75       60.12      8.90 o 
   5  -3   7       57.09       63.45     10.39 o 
   6  -3   7        2.41        3.14      8.27 o 
 -10  -2   7        7.67       19.53     25.31 o 
  -9  -2   7       51.56       49.12      7.19 o 
  -8  -2   7       86.32       79.76      8.76 o 
  -7  -2   7      414.73      447.65     24.93 o 
  -6  -2   7      675.98      672.04     29.67 o 
  -5  -2   7      491.10      516.68     28.34 o 
  -4  -2   7       58.53       60.73      7.77 o 
  -3  -2   7        6.69        5.47      3.07 o 
  -2  -2   7     2773.73     3013.07    146.66 o 
  -1  -2   7      786.62      740.85     22.91 o 
   0  -2   7      257.22      246.78     14.54 o 
   1  -2   7      105.14      104.07      8.84 o 
   2  -2   7      687.08      752.58     44.55 o 
   3  -2   7      160.31      162.82     17.37 o 
   4  -2   7      355.87      359.41     23.07 o 
   5  -2   7       47.01       28.01     14.42 o 
   6  -2   7       22.99       34.68     12.77 o 
 -10  -1   7       29.91       29.17      5.90 o 
  -9  -1   7       41.84       40.84      7.16 o 
  -8  -1   7      329.99      371.03     20.70 o 
  -7  -1   7       54.31       56.05      8.65 o 
  -6  -1   7      230.13      222.50     14.32 o 
  -5  -1   7      104.21       99.72      9.35 o 
  -4  -1   7      530.81      545.91     16.36 o 
  -3  -1   7      848.81      730.56     45.60 o 
  -2  -1   7       18.21       23.45      2.96 o 
  -1  -1   7       77.80       79.59      6.54 o 
   0  -1   7      347.76      355.80     18.00 o 
   1  -1   7      244.48      238.09     13.34 o 
   2  -1   7     1598.77     1625.45     40.39 o 
   3  -1   7       16.66       14.53      7.58 o 
   4  -1   7       42.19       37.39     11.62 o 
   5  -1   7        1.26        2.17     10.76 o 
 -10   0   7      347.29      357.91     24.02 o 
  -9   0   7       18.36       16.11     12.71 o 
  -8   0   7      131.33      138.09     12.89 o 
  -7   0   7      127.59      122.60      7.90 o 
  -6   0   7       13.44       15.20      1.93 o 
  -5   0   7      549.68      557.59     16.71 o 
  -4   0   7        0.02        0.83      0.79 o 
  -3   0   7       86.25       71.63      4.30 o 
  -2   0   7      247.00      251.99     13.27 o 
  -1   0   7       32.32       31.28      5.11 o 
   0   0   7      115.54      112.50     10.19 o 
   1   0   7      493.61      496.10     32.00 o 
   2   0   7      236.45      241.14     18.00 o 
   3   0   7        0.13        0.98      2.30 o 
   4   0   7       89.62       90.93     14.83 o 
   5   0   7        7.96        6.29     17.70 o 
 -10   1   7      446.45      463.00     29.86 o 
  -9   1   7       12.59        8.16      6.79 o 
  -8   1   7       11.85       11.87      7.57 o 
  -7   1   7       12.80       15.13      3.31 o 
  -6   1   7      589.42      620.68     21.61 o 
  -5   1   7      388.56      399.12     17.19 o 
  -4   1   7       53.20       54.02      5.25 o 
  -3   1   7       63.29       59.43      5.91 o 
  -2   1   7        2.06        3.71      2.52 o 
  -1   1   7      429.09      394.70     16.24 o 
   0   1   7      262.02      254.90     14.93 o 
   1   1   7      109.59      105.21      9.11 o 
   2   1   7      333.49      326.98     18.98 o 
   3   1   7       17.79       13.68     12.52 o 
   4   1   7      204.07      217.62     23.31 o 
 -10   2   7       24.15       23.67     26.41 o 
  -9   2   7      144.78      139.75     18.98 o 
  -8   2   7     1047.56     1159.74     45.10 o 
  -7   2   7       95.69       87.17      6.00 o 
  -6   2   7       20.66       18.32      3.75 o 
  -5   2   7      137.56      137.38      7.29 o 
  -4   2   7      434.96      437.94     17.67 o 
  -3   2   7      550.12      518.72     13.29 o 
  -2   2   7       70.55       66.19      7.58 o 
  -1   2   7      118.70      113.70      9.08 o 
   0   2   7      872.78      827.18     46.46 o 
   1   2   7       92.62       87.39      8.73 o 
   2   2   7      231.35      216.00     13.99 o 
   3   2   7        0.00        0.64      5.63 o 
   4   2   7        0.01        1.48      9.55 o 
 -10   3   7      181.91      216.17     25.53 o 
  -9   3   7       52.97       43.69      7.45 o 
  -8   3   7       21.83       26.48      8.17 o 
  -7   3   7        5.20        7.48      7.24 o 
  -6   3   7        8.40        7.97      7.11 o 
  -5   3   7      208.26      206.66     13.76 o 
  -4   3   7      650.66      589.58     30.86 o 
  -3   3   7        7.58        3.66      2.35 o 
  -2   3   7        1.18        2.07      2.39 o 
  -1   3   7      262.01      257.66     18.47 o 
   0   3   7        0.15        0.18      3.41 o 
   1   3   7      176.84      160.71     12.10 o 
   2   3   7       38.68       33.48      5.37 o 
   3   3   7       10.25       13.70     21.74 o 
 -10   4   7       51.21       72.26     14.04 o 
  -9   4   7        9.74        7.67      8.61 o 
  -8   4   7        5.70        7.58      7.27 o 
  -7   4   7       39.89       38.43      8.41 o 
  -6   4   7      126.82      129.48     12.48 o 
  -5   4   7       92.18       92.21      9.83 o 
  -4   4   7        9.03        7.21      2.18 o 
  -3   4   7       92.31       82.25      8.71 o 
  -2   4   7        5.27       10.28      6.51 o 
  -1   4   7      244.89      257.64     16.50 o 
   0   4   7       66.60       66.28      7.92 o 
   1   4   7      198.79      194.64     16.05 o 
   2   4   7       19.74       15.96     22.28 o 
  -9   5   7        6.92        4.91      9.39 o 
  -8   5   7      136.22      146.48     14.77 o 
  -7   5   7      111.36      128.55     12.83 o 
  -6   5   7       35.85       27.98      8.45 o 
  -5   5   7       10.30       10.95      8.92 o 
  -4   5   7      101.60       93.32     10.46 o 
  -3   5   7      441.06      451.04     24.32 o 
  -2   5   7       22.53       33.09     21.90 o 
  -1   5   7       96.07       97.34     11.37 o 
   0   5   7       28.64       20.55     18.29 o 
   1   5   7        0.38        0.77      2.25 o 
  -8   6   7       78.28       89.09     11.72 o 
  -7   6   7       19.02       14.57     15.86 o 
  -6   6   7      190.07      193.01     20.47 o 
  -5   6   7      669.52      725.01     42.16 o 
  -4   6   7       19.54       13.35     10.05 o 
  -3   6   7       41.56       45.13      9.76 o 
  -2   6   7        8.61        6.14      4.28 o 
  -1   6   7       65.24       57.89     10.26 o 
   0   6   7      298.35      350.36     32.22 o 
  -7   7   7       59.00       58.07     10.81 o 
  -6   7   7       53.19       68.00     10.69 o 
  -5   7   7      143.81      173.26     18.63 o 
  -4   7   7        4.68        4.01      4.49 o 
  -3   7   7        1.66        3.16      4.43 o 
  -2   7   7        1.14        2.98      5.72 o 
  -2 -10   8        0.70        1.40      4.51 o 
  -1 -10   8       11.27       13.37     15.65 o 
   0 -10   8      217.41      221.97     22.36 o 
   1 -10   8       32.97       37.00     13.68 o 
   2 -10   8       13.13        6.26     13.13 o 
  -4  -9   8      119.58      124.27     20.88 o 
  -3  -9   8       20.28       19.20     18.25 o 
  -2  -9   8      202.40      210.98     14.23 o 
  -1  -9   8       32.69       35.41     13.25 o 
   0  -9   8      150.89      158.49     19.01 o 
   1  -9   8        3.39        5.98      6.96 o 
   2  -9   8        0.13        2.32     11.89 o 
   3  -9   8      143.35      168.19     20.33 o 
  -5  -8   8        2.38        2.42      4.14 o 
  -4  -8   8       23.77       25.38     19.87 o 
  -3  -8   8        0.54        0.69      1.87 o 
  -2  -8   8      200.80      213.22     19.67 o 
  -1  -8   8      103.05      111.53     13.77 o 
   0  -8   8       67.92       66.92     10.90 o 
   1  -8   8      122.49      125.31     15.09 o 
   2  -8   8        0.46        1.23      4.11 o 
   3  -8   8        0.09        1.79      4.02 o 
   4  -8   8        0.55        3.94      5.75 o 
  -6  -7   8        8.47        6.74      8.35 o 
  -5  -7   8       84.12       79.24     15.56 o 
  -4  -7   8      187.56      208.44     18.35 o 
  -3  -7   8        6.72        6.86      7.10 o 
  -2  -7   8        8.65        6.05      4.84 o 
  -1  -7   8       23.90       28.38     22.36 o 
   0  -7   8       29.45       29.32     21.33 o 
   1  -7   8      254.07      230.41     19.07 o 
   2  -7   8       35.03       33.75     28.28 o 
   3  -7   8       28.94       17.50     14.17 o 
   4  -7   8       15.84       11.13      9.40 o 
   5  -7   8      133.96      149.02     16.16 o 
  -7  -6   8       21.89       25.41      8.42 o 
  -6  -6   8      106.75      121.03     14.85 o 
  -5  -6   8       48.28       51.77     12.93 o 
  -4  -6   8       56.13       62.77      9.29 o 
  -3  -6   8       91.90       94.70     11.18 o 
  -2  -6   8      274.92      291.92     23.34 o 
  -1  -6   8      131.72      118.92     12.85 o 
   0  -6   8      930.05      992.35     45.62 o 
   1  -6   8      342.80      332.49     18.08 o 
   2  -6   8        0.11        1.51      3.11 o 
   3  -6   8      128.18      146.45     13.00 o 
   4  -6   8        7.12        4.81      4.45 o 
   5  -6   8       93.56       78.36     12.10 o 
  -8  -5   8       53.70       56.55      8.41 o 
  -7  -5   8      430.70      488.63     34.92 o 
  -6  -5   8       42.00       47.26      7.78 o 
  -5  -5   8       32.89       28.13     16.75 o 
  -4  -5   8        2.84        2.99      1.94 o 
  -3  -5   8      113.11      112.29      7.99 o 
  -2  -5   8      835.01      798.72     52.85 o 
  -1  -5   8      377.87      358.30     17.97 o 
   0  -5   8      154.94      163.13     11.32 o 
   1  -5   8      170.38      182.22     14.23 o 
   2  -5   8        6.31        5.63      4.07 o 
   3  -5   8        0.87        2.17      3.42 o 
   4  -5   8       39.91       33.54     23.85 o 
   5  -5   8        9.87        7.94      8.14 o 
  -9  -4   8       50.32       70.83      9.67 o 
  -8  -4   8        3.66        9.25      6.89 o 
  -7  -4   8        2.31        1.28      2.73 o 
  -6  -4   8       76.01       80.96     10.13 o 
  -5  -4   8      101.33      108.29     11.83 o 
  -4  -4   8      850.90      876.22     49.64 o 
  -3  -4   8        0.81        0.46      0.73 o 
  -2  -4   8        0.09        0.69      1.55 o 
  -1  -4   8        7.98        9.75      6.38 o 
   0  -4   8       35.07       31.71      8.62 o 
   1  -4   8       50.18       55.53      9.32 o 
   2  -4   8      116.90      107.94     10.99 o 
   3  -4   8        0.03        0.68      4.91 o 
   4  -4   8        0.05        1.37      4.84 o 
   5  -4   8      129.07      130.51     14.92 o 
  -9  -3   8      395.92      401.93     29.60 o 
  -8  -3   8        6.03        8.47      6.08 o 
  -7  -3   8       33.00       29.18     16.39 o 
  -6  -3   8      521.34      502.33     25.92 o 
  -5  -3   8        4.63        4.56      3.44 o 
  -4  -3   8       56.13       54.58      2.44 o 
  -3  -3   8        3.19        4.47      2.37 o 
  -2  -3   8       70.97       71.63      4.59 o 
  -1  -3   8      731.23      802.44     31.37 o 
   0  -3   8      565.26      592.61     23.70 o 
   1  -3   8       14.31       15.35     10.81 o 
   2  -3   8       18.02       15.58     11.84 o 
   3  -3   8      361.28      361.75     23.24 o 
   4  -3   8       79.78       77.28     12.83 o 
   5  -3   8       16.87       17.80     23.15 o 
  -9  -2   8        3.60        3.63      4.82 o 
  -8  -2   8       91.13       82.73     11.34 o 
  -7  -2   8      115.80      127.30     10.98 o 
  -6  -2   8      337.44      331.13     23.70 o 
  -5  -2   8       75.65       75.68      8.55 o 
  -4  -2   8       12.37       10.69      2.19 o 
  -3  -2   8      552.30      576.93     11.97 o 
  -2  -2   8      474.90      438.16     12.94 o 
  -1  -2   8      203.61      193.74      9.80 o 
   0  -2   8       13.54       10.09      5.43 o 
   1  -2   8      399.50      398.55     26.69 o 
   2  -2   8      307.12      291.90     19.69 o 
   3  -2   8        3.09        0.57      2.01 o 
   4  -2   8       20.79       11.17     16.97 o 
   5  -2   8       53.58       51.80     14.56 o 
 -10  -1   8       82.66       87.19     11.61 o 
  -9  -1   8      120.75      144.80     12.34 o 
  -8  -1   8      110.29      103.12     10.77 o 
  -7  -1   8       56.95       55.60      7.22 o 
  -6  -1   8       17.54       17.97     15.39 o 
  -5  -1   8       49.34       44.70      3.69 o 
  -4  -1   8      382.70      363.00      8.63 o 
  -3  -1   8      132.71      128.48      5.85 o 
  -2  -1   8       58.71       59.72      5.22 o 
  -1  -1   8        6.09       10.19      4.93 o 
   0  -1   8        7.23        6.27      4.21 o 
   1  -1   8      236.30      274.32     20.11 o 
   2  -1   8       48.14       41.65      6.76 o 
   3  -1   8       10.95        9.86     12.65 o 
   4  -1   8        5.16        7.42     14.43 o 
 -10   0   8        6.49        3.30      4.74 o 
  -9   0   8        2.26        4.05      4.80 o 
  -8   0   8        0.35        1.01      2.84 o 
  -7   0   8        0.18        0.58      2.69 o 
  -6   0   8      248.31      239.26     12.59 o 
  -5   0   8       49.33       40.52      4.21 o 
  -4   0   8       86.70       74.37      4.34 o 
  -3   0   8        0.75        1.02      1.96 o 
  -2   0   8       11.18       12.45      7.42 o 
  -1   0   8      218.45      215.41     13.42 o 
   0   0   8      156.79      145.54     12.63 o 
   1   0   8      140.02      161.48     12.93 o 
   2   0   8      223.21      218.80     19.15 o 
   3   0   8      113.48      107.51     12.34 o 
   4   0   8      218.07      210.66     36.80 o 
 -10   1   8       11.33        5.16     12.95 o 
  -9   1   8        0.41        1.05      1.65 o 
  -8   1   8       51.56       43.30      5.85 o 
  -7   1   8       29.78       18.86      2.91 o 
  -6   1   8      454.46      446.89     21.66 o 
  -5   1   8      260.83      257.62     11.74 o 
  -4   1   8      186.54      192.15      9.43 o 
  -3   1   8       16.54       16.98     10.05 o 
  -2   1   8      554.94      548.12     22.39 o 
  -1   1   8     1503.86     1486.45     78.50 o 
   0   1   8       80.89       83.22      8.64 o 
   1   1   8        0.52        1.46      2.75 o 
   2   1   8       52.75       55.36      7.69 o 
   3   1   8       97.67      102.55     16.48 o 
 -10   2   8       39.87       31.22      8.83 o 
  -9   2   8       90.79      120.25     16.81 o 
  -8   2   8      284.02      283.17     32.00 o 
  -7   2   8        2.23        2.93      2.52 o 
  -6   2   8        0.66        2.16      1.88 o 
  -5   2   8       78.72       80.29      5.62 o 
  -4   2   8      604.70      613.19     30.16 o 
  -3   2   8     2505.09     2585.33    109.55 o 
  -2   2   8       80.62       73.36      7.95 o 
  -1   2   8        0.03        0.53      2.99 o 
   0   2   8      164.15      152.73     14.06 o 
   1   2   8      320.28      307.48     20.29 o 
   2   2   8        4.02        3.56      3.42 o 
   3   2   8       24.90       22.31     35.40 o 
 -10   3   8        8.55        4.96     15.26 o 
  -9   3   8      148.15      169.90     19.96 o 
  -8   3   8       85.23       76.41      9.29 o 
  -7   3   8       50.38       49.36      7.76 o 
  -6   3   8      106.66      124.80     10.41 o 
  -5   3   8        2.06        0.79      1.43 o 
  -4   3   8      720.07      721.86     25.67 o 
  -3   3   8        3.45        2.52      2.51 o 
  -2   3   8        5.15        7.54      6.16 o 
  -1   3   8      103.68      110.33     12.66 o 
   0   3   8       74.18       74.38      8.37 o 
   1   3   8      372.84      401.74     28.07 o 
   2   3   8        5.15        4.99     10.91 o 
  -9   4   8       35.24       30.93      9.69 o 
  -8   4   8       51.51       52.39      8.66 o 
  -7   4   8       42.44       43.72      7.75 o 
  -6   4   8      436.61      504.17     28.64 o 
  -5   4   8        0.99        3.38      4.90 o 
  -4   4   8       54.67       47.86      8.92 o 
  -3   4   8       27.21       30.98      7.94 o 
  -2   4   8      310.88      307.92     20.65 o 
  -1   4   8      433.50      454.29     27.91 o 
   0   4   8       18.05       15.67     15.27 o 
   1   4   8        6.75        6.47      7.68 o 
  -9   5   8      111.15      116.67     14.33 o 
  -8   5   8      153.91      158.14     16.50 o 
  -7   5   8       60.85       65.11      9.77 o 
  -6   5   8        4.78        4.04      6.36 o 
  -5   5   8      125.12      115.53     12.65 o 
  -4   5   8       28.88       29.33      8.89 o 
  -3   5   8      144.74      167.70     16.54 o 
  -2   5   8       12.20       17.14     18.20 o 
  -1   5   8       16.91       14.48     14.98 o 
   0   5   8       24.17       13.55     12.59 o 
  -7   6   8       28.61       30.87      9.10 o 
  -6   6   8       74.71       79.32     10.60 o 
  -5   6   8        4.12        7.76     12.38 o 
  -4   6   8      266.56      290.30     19.97 o 
  -3   6   8       74.62       88.08     10.38 o 
  -2   6   8       46.66       55.28     10.34 o 
  -1 -10   9       56.39       70.57     17.05 o 
   0 -10   9       34.86       33.06     31.88 o 
  -4  -9   9        7.60        7.97     11.51 o 
  -3  -9   9      186.82      195.13     23.93 o 
  -2  -9   9       91.90       92.02     13.16 o 
  -1  -9   9        0.63        1.36      3.25 o 
   0  -9   9       12.64       10.25     12.26 o 
   1  -9   9        2.39        5.50      7.14 o 
   2  -9   9        6.18       20.00     20.85 o 
  -5  -8   9       24.89       17.88     17.76 o 
  -4  -8   9        4.38        3.21      7.14 o 
  -3  -8   9      197.24      209.87     22.13 o 
  -2  -8   9       19.62       16.80     19.00 o 
  -1  -8   9       69.97       66.10     12.26 o 
   0  -8   9       54.82       44.94     10.03 o 
   1  -8   9      120.91      113.46     15.53 o 
   2  -8   9       68.98       79.54     12.77 o 
   3  -8   9        0.08        1.63      4.42 o 
  -6  -7   9        4.07        5.15      7.02 o 
  -5  -7   9       36.84       45.27     11.21 o 
  -4  -7   9       18.73       18.26     14.23 o 
  -3  -7   9        0.00       -0.46      5.16 o 
  -2  -7   9      245.39      246.40     21.08 o 
  -1  -7   9       11.38       14.17     14.03 o 
   0  -7   9      988.27     1027.40     44.08 o 
   1  -7   9      204.50      180.73     18.58 o 
   2  -7   9       54.50       44.44      7.69 o 
   3  -7   9       49.05       48.81     11.33 o 
   4  -7   9       29.90       37.84      8.23 o 
  -7  -6   9      359.47      393.13     30.92 o 
  -6  -6   9        4.19        4.78      6.57 o 
  -5  -6   9       32.89       36.58     20.25 o 
  -4  -6   9      384.71      363.02     24.28 o 
  -3  -6   9       48.31       48.82     13.37 o 
  -2  -6   9      220.62      236.83     19.90 o 
  -1  -6   9        0.18        1.10      2.70 o 
   0  -6   9       65.41       70.48      7.93 o 
   1  -6   9        0.09        1.70      3.64 o 
   2  -6   9      337.24      356.12     24.32 o 
   3  -6   9      110.42      124.09     12.65 o 
   4  -6   9      417.29      424.97     36.88 o 
  -8  -5   9      127.17      129.88     16.29 o 
  -7  -5   9      251.62      273.78     19.88 o 
  -6  -5   9        0.04        2.51      2.64 o 
  -5  -5   9      689.19      689.50     35.60 o 
  -4  -5   9      404.13      406.44     24.77 o 
  -3  -5   9      569.67      591.91     36.82 o 
  -2  -5   9       38.00       48.48     30.89 o 
  -1  -5   9       19.05       15.71     11.08 o 
   0  -5   9      246.82      251.93     15.30 o 
   1  -5   9        0.47        2.32      3.03 o 
   2  -5   9      367.95      397.16     24.80 o 
   3  -5   9        0.33       -0.33      4.78 o 
   4  -5   9       54.48       37.65      8.94 o 
  -8  -4   9       83.60       78.12     10.01 o 
  -7  -4   9       84.90       88.66     12.54 o 
  -6  -4   9        1.33        2.34      4.23 o 
  -5  -4   9     1241.79     1254.60     53.96 o 
  -4  -4   9        0.06        0.33      4.37 o 
  -3  -4   9      151.06      133.85      9.71 o 
  -2  -4   9        0.81        1.78      2.51 o 
  -1  -4   9       87.68       92.21      9.02 o 
   0  -4   9      864.40      933.57     54.15 o 
   1  -4   9        5.99        9.01      6.39 o 
   2  -4   9       13.42       12.74     11.88 o 
   3  -4   9        6.55        4.53      6.90 o 
   4  -4   9        5.69        0.70      4.16 o 
  -9  -3   9       50.67       49.68      7.87 o 
  -8  -3   9        9.90        6.54      8.31 o 
  -7  -3   9      131.04      121.74     12.85 o 
  -6  -3   9      328.40      318.36     19.02 o 
  -5  -3   9     1078.08     1047.00     45.97 o 
  -4  -3   9      407.17      398.59     21.78 o 
  -3  -3   9      113.86       90.67      8.94 o 
  -2  -3   9      218.26      214.29     14.59 o 
  -1  -3   9      161.46      165.08     11.83 o 
   0  -3   9      185.72      181.16     12.07 o 
   1  -3   9      244.45      245.56     14.60 o 
   2  -3   9      306.39      349.40     23.42 o 
   3  -3   9      159.35      193.45     19.29 o 
   4  -3   9        3.65        4.70      6.04 o 
  -9  -2   9        0.66        1.26      2.21 o 
  -8  -2   9        1.20        1.60      4.88 o 
  -7  -2   9      174.88      199.42     15.61 o 
  -6  -2   9        0.17        1.23      2.68 o 
  -5  -2   9      137.56      137.47     13.21 o 
  -4  -2   9      217.90      210.98     13.06 o 
  -3  -2   9       59.42       58.70      6.07 o 
  -2  -2   9       19.33       15.66      9.20 o 
  -1  -2   9        6.97        9.65      5.04 o 
   0  -2   9      263.45      247.81     17.59 o 
   1  -2   9       35.15       40.03      9.20 o 
   2  -2   9      363.69      376.53     26.25 o 
   3  -2   9      521.38      523.30     29.10 o 
   4  -2   9       76.98       89.38     22.19 o 
  -9  -1   9      211.72      226.58     18.33 o 
  -8  -1   9       18.09       21.14      7.31 o 
  -7  -1   9        6.54        4.71      4.09 o 
  -6  -1   9      110.73       98.03      9.36 o 
  -5  -1   9      226.25      204.75      9.99 o 
  -4  -1   9      221.44      186.71     15.08 o 
  -3  -1   9      159.55      155.15     10.48 o 
  -2  -1   9       32.08       31.92      4.88 o 
  -1  -1   9       17.88       19.88     12.57 o 
   0  -1   9      210.60      210.79     14.98 o 
   1  -1   9      182.88      179.93     14.87 o 
   2  -1   9      356.19      374.53     25.19 o 
   3  -1   9       13.05       12.31     12.88 o 
  -9   0   9      480.40      440.98     32.57 o 
  -8   0   9       43.57       44.54      8.02 o 
  -7   0   9      243.37      229.34     15.68 o 
  -6   0   9       16.83       14.19      2.80 o 
  -5   0   9      551.07      537.54     20.39 o 
  -4   0   9      272.69      258.08     14.61 o 
  -3   0   9      277.60      282.15     15.94 o 
  -2   0   9      697.47      713.27     28.09 o 
  -1   0   9       48.66       42.33      6.08 o 
   0   0   9      163.49      162.52     12.70 o 
   1   0   9       40.20       37.00      8.43 o 
   2   0   9       52.87       54.17      9.27 o 
   3   0   9        0.18        0.76      7.74 o 
  -9   1   9       13.83       12.80     22.63 o 
  -8   1   9      219.07      213.97     26.56 o 
  -7   1   9      610.23      671.45     47.50 o 
  -6   1   9        1.59        3.05      3.10 o 
  -5   1   9       41.91       38.57      4.42 o 
  -4   1   9       69.98       75.03      6.17 o 
  -3   1   9      321.98      324.90     14.87 o 
  -2   1   9       11.08       14.18      9.82 o 
  -1   1   9      194.46      182.87     12.84 o 
   0   1   9      152.55      153.88     17.54 o 
   1   1   9        0.10        1.42      2.63 o 
   2   1   9      170.00      180.28     16.05 o 
  -9   2   9       58.97       74.35     16.11 o 
  -8   2   9      225.73      225.23     30.44 o 
  -7   2   9        1.15        1.46      3.48 o 
  -6   2   9        6.35        4.45      3.99 o 
  -5   2   9      258.89      278.26     12.38 o 
  -4   2   9       55.36       51.85      5.87 o 
  -3   2   9     1911.83     1961.52     41.04 o 
  -2   2   9       15.37       11.51      8.01 o 
  -1   2   9       36.49       30.66     10.11 o 
   0   2   9       81.86       82.85     11.66 o 
   1   2   9       13.32       20.89     16.01 o 
   2   2   9       52.09       47.91     13.05 o 
  -9   3   9       74.41      104.67     19.35 o 
  -8   3   9       23.27       28.08     11.09 o 
  -7   3   9       34.46       35.51      7.04 o 
  -6   3   9       33.10       32.45      7.85 o 
  -5   3   9      333.07      360.88     20.96 o 
  -4   3   9       20.24       13.53      3.57 o 
  -3   3   9       24.76       19.84      5.34 o 
  -2   3   9      126.15      124.93     14.31 o 
  -1   3   9       90.50       84.36     11.80 o 
   0   3   9       28.78       33.80      6.15 o 
   1   3   9        5.00        1.55      3.19 o 
  -8   4   9       20.81       21.24      7.03 o 
  -7   4   9      320.98      345.14     20.50 o 
  -6   4   9      220.87      250.75     20.21 o 
  -5   4   9       71.73       62.79     10.39 o 
  -4   4   9       88.65      102.46     12.83 o 
  -3   4   9        0.77        1.15      3.70 o 
  -2   4   9       54.12       63.56     11.84 o 
  -1   4   9       11.29       17.09     15.46 o 
   0   4   9      176.83      163.84     18.57 o 
  -7   5   9        0.11        1.02      4.78 o 
  -6   5   9       12.75       11.83     11.93 o 
  -5   5   9      182.17      176.80     14.72 o 
  -4   5   9      165.70      176.46     17.57 o 
  -3   5   9       29.47       24.27     14.50 o 
  -2   5   9        7.48        4.82      8.17 o 
  -2  -9  10        0.13        1.18      3.98 o 
  -1  -9  10       26.25       39.12     12.93 o 
   0  -9  10        9.55        6.00     10.04 o 
  -4  -8  10       45.29       37.54      9.07 o 
  -3  -8  10        1.97        5.40      5.08 o 
  -2  -8  10       36.48       36.97     15.12 o 
  -1  -8  10       13.37        6.99      8.14 o 
   0  -8  10       56.23       49.67      9.85 o 
   1  -8  10       78.10       80.80     14.43 o 
   2  -8  10       14.61       20.81     21.89 o 
  -6  -7  10      230.31      239.16     27.42 o 
  -5  -7  10      134.65      152.10     17.76 o 
  -4  -7  10        5.35        7.96      8.76 o 
  -3  -7  10      113.53      111.69     15.35 o 
  -2  -7  10      931.04      940.59     57.85 o 
  -1  -7  10      427.57      486.40     38.40 o 
   0  -7  10       13.45        7.48      8.70 o 
   1  -7  10       16.59       15.80     17.94 o 
   2  -7  10       56.66       59.47      8.49 o 
  -7  -6  10        9.31       10.33     10.80 o 
  -6  -6  10      271.49      283.48     23.89 o 
  -5  -6  10        0.72        1.03      3.10 o 
  -4  -6  10      563.79      565.27     36.32 o 
  -3  -6  10      348.28      367.17     29.38 o 
  -2  -6  10      122.89      141.67     23.07 o 
  -1  -6  10      280.24      295.66     26.03 o 
   0  -6  10       26.46       28.12     16.04 o 
   1  -6  10        2.15        2.77      4.23 o 
   2  -6  10       33.97       36.05     11.53 o 
   3  -6  10        8.29        6.53      6.87 o 
  -7  -5  10        1.93        4.41      7.48 o 
  -6  -5  10        4.39        4.28      3.72 o 
  -5  -5  10       18.79       19.03     18.45 o 
  -4  -5  10       64.80       67.50     14.06 o 
  -3  -5  10      396.52      412.13     25.65 o 
  -2  -5  10      155.15      148.52     12.15 o 
  -1  -5  10       57.39       53.15      8.26 o 
   0  -5  10       16.58       14.59     14.61 o 
   1  -5  10        0.03        1.45      4.20 o 
   2  -5  10      147.23      162.41     13.72 o 
   3  -5  10       13.39       15.84     17.03 o 
  -8  -4  10       41.12       52.02     12.57 o 
  -7  -4  10       11.73        9.37     11.42 o 
  -6  -4  10       13.11       11.85      7.97 o 
  -5  -4  10      188.39      187.21     16.33 o 
  -4  -4  10       20.91       23.00     12.83 o 
  -3  -4  10       53.62       46.50      5.79 o 
  -2  -4  10      125.85      129.47      9.67 o 
  -1  -4  10       18.84       21.37      6.89 o 
   0  -4  10      145.61      142.50     12.42 o 
   1  -4  10        9.97       15.90     15.54 o 
   2  -4  10       84.87       84.42      9.63 o 
   3  -4  10       10.91       12.39     15.32 o 
  -8  -3  10       12.33       13.56     15.97 o 
  -7  -3  10        8.18        7.44      5.86 o 
  -6  -3  10       83.40       75.77      9.35 o 
  -5  -3  10        3.32        2.46      4.36 o 
  -4  -3  10       10.66       11.15      2.80 o 
  -3  -3  10      151.16      155.62      9.74 o 
  -2  -3  10        9.00       13.17      9.35 o 
  -1  -3  10      125.59      132.37      9.79 o 
   0  -3  10      141.01      129.58     11.66 o 
   1  -3  10       61.75       43.06      6.98 o 
   2  -3  10      255.15      285.38     20.71 o 
   3  -3  10        0.49        1.01      4.32 o 
  -9  -2  10        5.01        4.50      5.45 o 
  -8  -2  10      344.98      351.72     21.42 o 
  -7  -2  10        4.86        3.14      4.23 o 
  -6  -2  10        1.09        1.28      2.48 o 
  -5  -2  10      102.93      102.24     10.07 o 
  -4  -2  10        6.04        5.88      4.34 o 
  -3  -2  10      296.08      287.06     16.20 o 
  -2  -2  10        0.06        1.49      2.03 o 
  -1  -2  10      172.29      154.25     10.85 o 
   0  -2  10        1.40        0.93      3.03 o 
   1  -2  10       10.57        9.29     10.42 o 
   2  -2  10       52.09       60.10      9.68 o 
  -9  -1  10        0.95        1.33      4.65 o 
  -8  -1  10        8.46       10.50     11.58 o 
  -7  -1  10        1.69        2.14      3.94 o 
  -6  -1  10       18.01       23.40      6.51 o 
  -5  -1  10       42.15       38.11      4.29 o 
  -4  -1  10        5.95        6.40      6.34 o 
  -3  -1  10      118.44      116.70      7.95 o 
  -2  -1  10      116.19      109.66      8.30 o 
  -1  -1  10       79.03       86.25     10.23 o 
   0  -1  10      105.03      110.13     10.91 o 
   1  -1  10       76.05       58.70      9.63 o 
   2  -1  10        0.02        0.36      3.57 o 
  -9   0  10        2.05        3.14      2.99 o 
  -8   0  10      132.97      143.46     11.92 o 
  -7   0  10        4.17        3.59      3.29 o 
  -6   0  10        0.43        1.60      3.22 o 
  -5   0  10      361.70      363.70     15.83 o 
  -4   0  10      579.34      583.74     21.09 o 
  -3   0  10      710.12      761.23     26.03 o 
  -2   0  10        0.46        0.65      2.70 o 
  -1   0  10        1.04        1.01      2.66 o 
   0   0  10       18.90       19.43     19.56 o 
   1   0  10       12.66       11.00     10.42 o 
   2   0  10      200.53      216.44     23.38 o 
  -9   1  10        8.45        5.34     15.17 o 
  -8   1  10       80.36      112.06     17.55 o 
  -7   1  10       61.54       52.11     13.96 o 
  -6   1  10       62.03       58.41      5.12 o 
  -5   1  10     1084.14     1127.60     25.25 o 
  -4   1  10        0.57        1.04      2.25 o 
  -3   1  10      182.28      191.06     11.92 o 
  -2   1  10      427.44      416.86     21.61 o 
  -1   1  10       84.87       90.57     13.27 o 
   0   1  10       52.85       54.33      7.83 o 
   1   1  10       65.75       72.25     10.25 o 
  -8   2  10      165.05      200.18     25.86 o 
  -7   2  10       36.94       42.08     13.85 o 
  -6   2  10        1.86        2.40      3.75 o 
  -5   2  10       42.19       44.67      6.46 o 
  -4   2  10        0.01        1.15      2.42 o 
  -3   2  10      548.22      572.83     26.99 o 
  -2   2  10        3.10        2.81      5.08 o 
  -1   2  10      176.97      192.81     15.59 o 
   0   2  10       88.20       92.52     13.42 o 
  -8   3  10        3.12        3.07      4.53 o 
  -7   3  10      107.24      118.87     12.35 o 
  -6   3  10       79.84       83.95      9.81 o 
  -5   3  10      338.38      354.97     20.54 o 
  -4   3  10       42.53       37.28     17.13 o 
  -3   3  10      104.23      111.31     13.52 o 
  -2   3  10       12.40       10.71      9.74 o 
  -1   3  10       39.22       41.99     10.24 o 
  -7   4  10       31.77       33.15      7.05 o 
  -6   4  10        8.11        6.26      7.26 o 
  -5   4  10      108.08      107.85     14.47 o 
  -4   4  10        2.37        0.85      4.62 o 
  -3   4  10      162.68      169.80     18.83 o 
  -3  -8  11       32.92       30.03     12.03 o 
  -2  -8  11       34.24       28.04     23.69 o 
  -1  -8  11      221.65      186.75     23.58 o 
  -5  -7  11       59.35       52.62     18.00 o 
  -4  -7  11       10.33        8.96     10.32 o 
  -3  -7  11      855.37      857.84     46.75 o 
  -2  -7  11      162.39      188.37     20.49 o 
  -1  -7  11       99.10      104.08     14.85 o 
   0  -7  11        2.70        3.14      5.53 o 
   1  -7  11        0.02        1.71      3.41 o 
  -6  -6  11      266.48      285.75     30.05 o 
  -5  -6  11        5.65        5.91      7.56 o 
  -4  -6  11      608.45      613.09     36.48 o 
  -3  -6  11       41.60       39.37     11.97 o 
  -2  -6  11      107.36       95.19     14.25 o 
  -1  -6  11       51.83       47.87      7.03 o 
   0  -6  11        0.19        1.42      3.26 o 
   1  -6  11      278.73      300.07     26.45 o 
  -6  -5  11        0.60        2.96      4.01 o 
  -5  -5  11      110.84      102.60     12.75 o 
  -4  -5  11      453.66      457.05     35.66 o 
  -3  -5  11       33.38       33.44     25.44 o 
  -2  -5  11        4.35        2.49      3.18 o 
  -1  -5  11       33.87       34.14      8.63 o 
   0  -5  11      326.77      333.29     20.00 o 
   1  -5  11      120.20      138.38     14.39 o 
  -7  -4  11      234.83      228.73     22.60 o 
  -6  -4  11      124.85      125.80     13.31 o 
  -5  -4  11      101.45      111.18     14.47 o 
  -4  -4  11       59.66       64.86     13.02 o 
  -3  -4  11        5.30        5.10      4.48 o 
  -2  -4  11      338.17      344.16     19.83 o 
  -1  -4  11      239.93      222.46     16.39 o 
   0  -4  11       36.69       27.00      7.66 o 
   1  -4  11       18.31       13.90     15.72 o 
  -8  -3  11       83.96       68.80      9.55 o 
  -7  -3  11        6.77        5.53      6.32 o 
  -6  -3  11        1.75        3.54      4.99 o 
  -5  -3  11       92.87       89.09     12.62 o 
  -4  -3  11      103.46      110.70     12.17 o 
  -3  -3  11      313.95      310.79     18.07 o 
  -2  -3  11       11.33        9.86      6.86 o 
  -1  -3  11        0.71        1.61      1.74 o 
   0  -3  11        2.40        1.38      3.69 o 
   1  -3  11       91.78       80.66      9.69 o 
  -8  -2  11       91.57       96.47     12.83 o 
  -7  -2  11        0.00        1.28      3.72 o 
  -6  -2  11       20.75       18.84     18.10 o 
  -5  -2  11        4.98        4.07      4.50 o 
  -4  -2  11      228.37      232.24     13.90 o 
  -3  -2  11       52.84       44.94      5.52 o 
  -2  -2  11       31.49       27.12      8.16 o 
  -1  -2  11      102.47      103.93      9.94 o 
   0  -2  11       43.18       48.29      7.02 o 
   1  -2  11      222.43      254.17     21.82 o 
  -8  -1  11       63.67       60.05      8.72 o 
  -7  -1  11      107.63      112.04     15.35 o 
  -6  -1  11      524.77      509.85     35.61 o 
  -5  -1  11       11.73       10.41     10.37 o 
  -4  -1  11       27.59       30.20      5.21 o 
  -3  -1  11       45.60       46.95      5.95 o 
  -2  -1  11      553.42      550.43     30.70 o 
  -1  -1  11      688.16      721.95     30.33 o 
   0  -1  11      117.08      110.62     11.01 o 
   1  -1  11       13.55        7.51     13.85 o 
  -8   0  11       10.79        9.12     13.29 o 
  -7   0  11      744.63      858.20     45.00 o 
  -6   0  11      266.03      278.15     29.94 o 
  -5   0  11       89.98       93.81      9.16 o 
  -4   0  11       35.07       29.09      6.47 o 
  -3   0  11        1.17        1.87      3.10 o 
  -2   0  11      802.31      803.95     34.82 o 
  -1   0  11       20.64       17.70     11.67 o 
   0   0  11        3.91        7.90      8.30 o 
  -8   1  11      217.14      245.86     36.33 o 
  -7   1  11       51.33       49.61     16.36 o 
  -6   1  11       32.66       36.91     10.57 o 
  -5   1  11      119.50      104.32     11.11 o 
  -4   1  11      462.25      473.30     20.35 o 
  -3   1  11       78.99       75.60      7.28 o 
  -2   1  11      199.20      196.43     12.78 o 
  -1   1  11       37.02       39.01      6.18 o 
  -7   2  11       23.43       17.94     33.52 o 
  -6   2  11      259.95      273.25     32.18 o 
  -5   2  11       12.88       11.63     12.25 o 
  -4   2  11        1.70        3.67      5.59 o 
  -3   2  11      144.42      132.25     13.42 o 
  -2   2  11       10.74        4.30      6.64 o 
  -6   3  11       82.38       86.67     13.13 o 
  -5   3  11        4.31        5.34      6.98 o 
  -4   3  11       33.65       24.83      7.51 o 
  -4  -6  12      130.42      121.90     19.98 o 
  -3  -6  12       73.60       75.13     15.03 o 
  -2  -6  12      133.46      157.28     20.92 o 
  -1  -6  12        0.80        1.40      3.42 o 
  -5  -5  12       96.89      113.20     15.83 o 
  -4  -5  12       44.52       39.79     11.71 o 
  -3  -5  12        6.33        4.19      4.34 o 
  -2  -5  12        0.75        0.84      5.45 o 
  -1  -5  12        0.02        0.97      2.88 o 
  -6  -4  12        0.18        1.55      4.31 o 
  -5  -4  12        2.43        2.03      6.43 o 
  -4  -4  12        4.98        5.97      6.74 o 
  -3  -4  12       30.23       33.05     25.88 o 
  -2  -4  12        0.14        1.42      3.26 o 
  -1  -4  12       14.84        8.40      8.23 o 
  -6  -3  12        1.36        1.72      3.36 o 
  -5  -3  12      155.99      160.38     19.18 o 
  -4  -3  12        0.52        2.16      5.21 o 
  -3  -3  12      312.61      341.57     24.53 o 
  -2  -3  12       84.55       81.29     12.00 o 
  -1  -3  12        3.13        1.82      2.82 o 
  -7  -2  12        2.45        2.32      3.98 o 
  -6  -2  12       14.61        8.35     11.13 o 
  -5  -2  12      288.74      304.98     24.16 o 
  -4  -2  12       59.68       59.74      9.28 o 
  -3  -2  12        6.00        4.93      5.90 o 
  -2  -2  12       15.04       13.00      9.78 o 
  -1  -2  12       36.19       39.09      9.78 o 
  -6  -1  12       79.28       77.89     11.68 o 
  -5  -1  12        9.06        7.13      7.65 o 
  -4  -1  12        4.91        5.15      5.70 o 
  -3  -1  12       31.72       27.11      6.83 o 
  -2  -1  12        8.80       10.09     10.82 o 
  -6   0  12       25.18       22.83     45.68 o 
  -5   0  12       33.71       34.26      8.94 o 
  -4   0  12      140.06      142.10     11.12 o 
  -3   0  12      138.00      147.40     13.85 o 
  -2   0  12       23.14       28.53      8.08 o 
  -5   1  12      150.59      161.07     26.81 o 
  -4   1  12      220.43      248.17     27.19 o 
                                                 
